# Supplementary material for: Gene co-expression network analysis reveals immune cell infiltration as a favorable prognostic marker in non-uterine leiomyosarcoma
Source: Sci Rep. 2021 Jan 27;11:2339. doi: 10.1038/s41598-021-81952-8 (PMC7840729; doi:10.1038/s41598-021-81952-8)
Supplement: Supplementary file 5 — Supplementary Information 5. [file 41598_2021_81952_MOESM5_ESM.xlsx]

## Sheet: green_Module_genes_Survival_Ana
Gene Co-Expression Network Analysis Reveals Immune Cell Infiltration as a Favorable Prognostic Marker in Non-Uterine Leiomyosarcoma Mohammad Darzi 1, Saeid Gorgin 1*, Keivan Majidzadeh-A 2 and Rezvan Esmaeili 2* 1 Department of Electrical Engineering and Information Technology, Iranian Research Organization for Science and Technology (IROST), Tehran, Iran; modarzi@irost.ir , gorgin@irost.ir 2 Gen…
seqname	gene_id	gene_name	Beta	StandardError	Z	P	LRT	Wald	LogRank	HR	HRlower	HRupper
chr19	ENSG00000076662	ICAM3	-0.806498	0.230422	-3.50009	0.000465105	0.00020007	0.000465105	0.000220673	0.446419	0.284189	0.701259
chr6	ENSG00000204475	NCR3	-0.758503	0.222544	-3.40832	0.000653635	0.000305613	0.000653635	0.000382153	0.468367	0.3028	0.724463
chr12	ENSG00000111796	KLRB1	-0.730078	0.215657	-3.38536	0.000710843	0.000587659	0.000710843	0.000411849	0.481872	0.315765	0.735358
chr2	ENSG00000115607	IL18RAP	-0.842914	0.253348	-3.3271	0.00087754	0.000263614	0.00087754	0.000541768	0.430455	0.261986	0.707257
chr22	ENSG00000093072	CECR1	-0.638087	0.199821	-3.19329	0.00140663	0.00148162	0.00140663	0.000896691	0.528302	0.357104	0.781575
chr11	ENSG00000172543	CTSW	-0.643504	0.201628	-3.19154	0.00141516	0.00128355	0.00141516	0.000836223	0.525448	0.353919	0.78011
chr5	ENSG00000255833	TIFAB	-0.787689	0.254989	-3.08911	0.00200758	0.000501297	0.00200758	0.00100616	0.454895	0.275971	0.749822
chr3	ENSG00000121807	CCR2	-0.662112	0.219364	-3.01833	0.00254171	0.00154478	0.00254171	0.00182052	0.515761	0.335526	0.792814
chr6	ENSG00000227507	LTB	-0.55752	0.189296	-2.94523	0.00322716	0.00407561	0.00322716	0.00234131	0.572628	0.395133	0.829853
chr1	ENSG00000122224	LY9	-0.742537	0.25826	-2.87515	0.0040383	0.00108667	0.0040383	0.00235007	0.475905	0.286872	0.789499
chr3	ENSG00000172215	CXCR6	-0.621872	0.216959	-2.86632	0.00415279	0.0024435	0.00415279	0.00294087	0.536938	0.350953	0.821485
chr17	ENSG00000073861	TBX21	-0.627386	0.22085	-2.84078	0.00450035	0.00246014	0.00450035	0.00318485	0.533986	0.346371	0.823223
chr9	ENSG00000137078	SIT1	-0.564704	0.202005	-2.7955	0.00518194	0.00542083	0.00518194	0.00421116	0.568528	0.382653	0.844693
chr1	ENSG00000182866	LCK	-0.59695	0.216151	-2.76173	0.00574957	0.00373087	0.00574957	0.00412817	0.550488	0.360379	0.840883
chr22	ENSG00000100351	GRAP2	-0.684123	0.247849	-2.76024	0.00577584	0.0022085	0.00577584	0.00429229	0.504533	0.310399	0.820084
chr19	ENSG00000104814	MAP4K1	-0.592852	0.21559	-2.74991	0.0059612	0.00378258	0.0059612	0.00424709	0.552748	0.362257	0.843408
chr19	ENSG00000196684	HSH2D	-0.646299	0.235943	-2.73921	0.00615867	0.00291742	0.00615867	0.00450512	0.523981	0.329974	0.832054
chr1	ENSG00000143185	XCL2	-0.627855	0.229959	-2.73029	0.0063279	0.00381476	0.0063279	0.00499028	0.533736	0.340083	0.83766
chr1	ENSG00000122188	LAX1	-0.686192	0.251562	-2.72772	0.00637729	0.00263815	0.00637729	0.0049886	0.50349	0.307511	0.824367
chr22	ENSG00000128284	APOL3	-0.60151	0.220819	-2.72399	0.00644984	0.0070337	0.00644984	0.00547664	0.547983	0.355472	0.844752
chr11	ENSG00000110448	CD5	-0.589196	0.218177	-2.70054	0.00692266	0.00475506	0.00692266	0.00535452	0.554773	0.361745	0.850801
chr1	ENSG00000176083	ZNF683	-0.654534	0.242875	-2.69495	0.00704	0.00245188	0.00704	0.00472483	0.519684	0.322853	0.836517
chr5	ENSG00000113088	GZMK	-0.586511	0.218075	-2.6895	0.00715601	0.00498611	0.00715601	0.00547227	0.556265	0.36279	0.852918
chr1	ENSG00000117091	CD48	-0.537406	0.200364	-2.68215	0.00731498	0.00620234	0.00731498	0.0056511	0.584262	0.39451	0.865281
chrX	ENSG00000186810	CXCR3	-0.530656	0.19886	-2.66849	0.00761926	0.00663104	0.00761926	0.00597173	0.588219	0.398354	0.868578
chr17	ENSG00000205045	SLFN12L	-0.61497	0.2308	-2.66452	0.00770984	0.00325666	0.00770984	0.00546807	0.540657	0.343926	0.849922
chr17	ENSG00000271503	CCL5	-0.494883	0.18575	-2.66424	0.0077163	0.00826228	0.0077163	0.0064065	0.609642	0.423608	0.877376
chr1	ENSG00000116824	CD2	-0.526466	0.199766	-2.63542	0.00840342	0.00747141	0.00840342	0.00659198	0.590689	0.399317	0.873775
chr1	ENSG00000266094	RASSF5	-0.554268	0.210972	-2.62721	0.00860878	0.00749153	0.00860878	0.00767755	0.574493	0.379931	0.868689
chr19	ENSG00000125910	S1PR4	-0.549715	0.210915	-2.60633	0.00915184	0.00781012	0.00915184	0.00743867	0.577114	0.381707	0.872556
chr2	ENSG00000153563	CD8A	-0.556177	0.215372	-2.5824	0.00981148	0.00631111	0.00981148	0.0076665	0.573397	0.37595	0.874541
chr1	ENSG00000198821	CD247	-0.560981	0.219249	-2.55865	0.0105081	0.00632402	0.0105081	0.00798665	0.570649	0.371316	0.876989
chr1	ENSG00000143184	XCL1	-0.557984	0.218098	-2.55841	0.0105152	0.00767855	0.0105152	0.00867333	0.572362	0.373272	0.877639
chr16	ENSG00000005844	ITGAL	-0.513319	0.201351	-2.54938	0.0107914	0.00939339	0.0107914	0.00868633	0.598506	0.403347	0.888092
chrX	ENSG00000147168	IL2RG	-0.473606	0.186754	-2.53598	0.0112132	0.0122966	0.0112132	0.0093376	0.622753	0.431867	0.89801
chr3	ENSG00000153283	CD96	-0.602003	0.237766	-2.53192	0.0113441	0.0048945	0.0113441	0.00808135	0.547714	0.34369	0.872851
chr1	ENSG00000009790	TRAF3IP3	-0.52168	0.206235	-2.52954	0.0114213	0.00941276	0.0114213	0.00917467	0.593523	0.396177	0.889171
chrX	ENSG00000078589	P2RY10	-0.592258	0.234547	-2.52512	0.011566	0.00586858	0.011566	0.00883865	0.553077	0.349252	0.875855
chr12	ENSG00000121380	BCL2L14	-0.889256	0.352533	-2.52247	0.0116532	0.00242533	0.0116532	0.011912	0.410961	0.205932	0.820121
chr17	ENSG00000141293	SKAP1	-0.599447	0.238515	-2.51324	0.0119627	0.00627561	0.0119627	0.00919317	0.549115	0.344064	0.876371
chr1	ENSG00000169442	CD52	-0.460871	0.183691	-2.50895	0.0121092	0.0134705	0.0121092	0.0102723	0.630734	0.440036	0.904075
chr16	ENSG00000167984	NLRC3	-0.537187	0.214704	-2.50199	0.0123499	0.00879381	0.0123499	0.0102645	0.58439	0.383659	0.890142
chr1	ENSG00000026751	SLAMF7	-0.520637	0.208108	-2.50176	0.0123577	0.00829816	0.0123577	0.0100083	0.594142	0.395137	0.893372
chr1	ENSG00000117090	SLAMF1	-0.535851	0.214584	-2.49717	0.012519	0.00829754	0.012519	0.00966277	0.585171	0.384263	0.891121
chr3	ENSG00000174946	GPR171	-0.526764	0.214019	-2.46129	0.0138438	0.00972714	0.0138438	0.0116056	0.590513	0.3882	0.898262
chr6	ENSG00000213886	UBD	-0.568318	0.231412	-2.45587	0.0140546	0.0061799	0.0140546	0.0099619	0.566478	0.359919	0.891582
chr1	ENSG00000162739	SLAMF6	-0.534506	0.218067	-2.45111	0.0142416	0.00844325	0.0142416	0.0110701	0.585959	0.382163	0.898433
chrX	ENSG00000183918	SH2D1A	-0.557045	0.22742	-2.44941	0.0143092	0.0080249	0.0143092	0.0114472	0.5729	0.366858	0.894662
chr11	ENSG00000167286	CD3D	-0.481589	0.196733	-2.44794	0.0143676	0.0141283	0.0143676	0.0120808	0.617801	0.420136	0.908464
chr11	ENSG00000198851	CD3E	-0.485831	0.199259	-2.43819	0.014761	0.0144494	0.014761	0.0124587	0.615186	0.416291	0.909109
chr14	ENSG00000100450	GZMH	-0.479344	0.196849	-2.43509	0.0148883	0.0129323	0.0148883	0.0124055	0.619189	0.420984	0.910713
chr12	ENSG00000139193	CD27	-0.545167	0.224947	-2.42354	0.0153702	0.011232	0.0153702	0.0133006	0.579745	0.373045	0.900974
chr3	ENSG00000179934	CCR8	-0.533126	0.22016	-2.42153	0.0154552	0.00880199	0.0154552	0.0123622	0.586768	0.381124	0.903373
chr3	ENSG00000186265	BTLA	-0.581083	0.24225	-2.39869	0.0164538	0.00846854	0.0164538	0.0134546	0.559292	0.347885	0.899171
chr20	ENSG00000124203	ZNF831	-0.569535	0.237705	-2.39598	0.0165761	0.00656289	0.0165761	0.0119439	0.565788	0.355075	0.901547
chr12	ENSG00000110848	CD69	-0.520635	0.217493	-2.3938	0.0166747	0.0162123	0.0166747	0.0156499	0.594143	0.387937	0.909958
chr3	ENSG00000163519	TRAT1	-0.596917	0.24943	-2.39313	0.0167055	0.00824165	0.0167055	0.0134442	0.550506	0.337635	0.897588
chr17	ENSG00000161405	IKZF3	-0.54411	0.228163	-2.38474	0.017091	0.00918773	0.017091	0.0135244	0.580358	0.371094	0.90763
chr2	ENSG00000115085	ZAP70	-0.502368	0.210746	-2.38376	0.0171368	0.0131425	0.0171368	0.0141438	0.605096	0.400347	0.914559
chr20	ENSG00000101082	SLA2	-0.516966	0.218032	-2.37106	0.0177374	0.0111677	0.0177374	0.0145682	0.596327	0.388951	0.914268
chr5	ENSG00000113263	ITK	-0.518256	0.219603	-2.35997	0.0182764	0.00990578	0.0182764	0.0142297	0.595558	0.387256	0.915905
chr19	ENSG00000125735	TNFSF14	-0.475377	0.202194	-2.3511	0.0187181	0.0148806	0.0187181	0.0154977	0.621651	0.418253	0.923962
chr7	ENSG00000106560	GIMAP2	-0.47774	0.203674	-2.34561	0.0189959	0.0216402	0.0189959	0.0170505	0.620183	0.416057	0.924459
chr3	ENSG00000163508	EOMES	-0.47342	0.202051	-2.34308	0.0191254	0.0162405	0.0191254	0.0164198	0.622868	0.41919	0.925512
chr20	ENSG00000089012	SIRPG	-0.553796	0.236737	-2.33928	0.0193208	0.00969506	0.0193208	0.0150284	0.574764	0.361392	0.914115
chr22	ENSG00000100385	IL2RB	-0.47329	0.202598	-2.3361	0.0194861	0.0172726	0.0194861	0.0176449	0.622949	0.418794	0.926627
chr5	ENSG00000125347	IRF1	-0.45839	0.196969	-2.32722	0.0199534	0.0181705	0.0199534	0.0184047	0.632301	0.429797	0.930216
chr1	ENSG00000117560	FASLG	-0.551105	0.237989	-2.31567	0.0205761	0.0120912	0.0205761	0.0181114	0.576313	0.361478	0.918829
chr1	ENSG00000163564	PYHIN1	-0.51245	0.22296	-2.29839	0.0215397	0.0127363	0.0215397	0.0176133	0.599026	0.386956	0.927321
chr6	ENSG00000172673	THEMIS	-0.527889	0.229862	-2.29654	0.0216448	0.0109471	0.0216448	0.0168549	0.589849	0.375908	0.92555
chr2	ENSG00000163600	ICOS	-0.558179	0.2445	-2.28294	0.0224337	0.0119974	0.0224337	0.0179763	0.57225	0.354379	0.924069
chr2	ENSG00000125637	PSD4	-0.444951	0.19518	-2.2797	0.0226256	0.0228594	0.0226256	0.0210114	0.640856	0.437142	0.939502
chr2	ENSG00000172116	CD8B	-0.57433	0.252089	-2.27828	0.0227098	0.00968334	0.0227098	0.0174621	0.563082	0.343552	0.922891
chr5	ENSG00000145649	GZMA	-0.44111	0.1938	-2.27611	0.0228397	0.0229209	0.0228397	0.0200836	0.643322	0.440012	0.940571
chr16	ENSG00000008516	MMP25	-0.472199	0.208587	-2.2638	0.0235862	0.0162422	0.0235862	0.0203866	0.623629	0.414359	0.93859
chr3	ENSG00000183813	CCR4	-0.500513	0.221263	-2.26208	0.0236927	0.0166774	0.0236927	0.0216757	0.60622	0.392908	0.935339
chr21	ENSG00000160185	UBASH3A	-0.499385	0.220771	-2.262	0.0236975	0.0149843	0.0236975	0.0196134	0.606904	0.39373	0.935494
chr4	ENSG00000109684	CLNK	-0.59067	0.261517	-2.25863	0.0239062	0.0116546	0.0239062	0.0216437	0.553956	0.331797	0.924865
chr11	ENSG00000160654	CD3G	-0.469151	0.20775	-2.25824	0.0239305	0.019421	0.0239305	0.0206804	0.625533	0.416306	0.939913
chr19	ENSG00000105374	NKG7	-0.421101	0.186902	-2.25306	0.0242553	0.0271853	0.0242553	0.0220719	0.656324	0.455016	0.946693
chr2	ENSG00000138378	STAT4	-0.457552	0.203518	-2.24821	0.0245627	0.0187142	0.0245627	0.0215028	0.632831	0.424671	0.943024
chr11	ENSG00000185101	ANO9	-0.505968	0.225062	-2.24813	0.0245677	0.0174063	0.0245677	0.021294	0.602921	0.387872	0.937203
chr7	ENSG00000050344	NFE2L3	-0.454565	0.203288	-2.23607	0.0253471	0.0213226	0.0253471	0.0226297	0.634724	0.426134	0.945417
chr12	ENSG00000139626	ITGB7	-0.481198	0.216394	-2.22371	0.026168	0.0193595	0.026168	0.0229094	0.618042	0.404411	0.944525
chr9	ENSG00000187764	SEMA4D	-0.439081	0.198979	-2.20666	0.0273375	0.0274282	0.0273375	0.0261717	0.644629	0.436454	0.952097
chr4	ENSG00000168421	RHOH	-0.510752	0.232232	-2.19932	0.0278554	0.0197463	0.0278554	0.0245551	0.600044	0.380633	0.945931
chr2	ENSG00000188389	PDCD1	-0.480045	0.218562	-2.19638	0.0280649	0.0186707	0.0280649	0.0241725	0.618755	0.403161	0.949641
chr3	ENSG00000160791	CCR5	-0.429016	0.195384	-2.19576	0.0281089	0.0273653	0.0281089	0.0254421	0.65115	0.443987	0.954974
chr17	ENSG00000173762	CD7	-0.428263	0.196048	-2.18448	0.0289271	0.0306838	0.0289271	0.0270334	0.65164	0.443743	0.956939
chr1	ENSG00000162654	GBP4	-0.46076	0.21136	-2.17998	0.0292589	0.0285005	0.0292589	0.0288093	0.630804	0.416855	0.954562
chr1	ENSG00000162777	DENND2D	-0.418827	0.192892	-2.1713	0.0299085	0.0312322	0.0299085	0.027465	0.657818	0.450729	0.960055
chr16	ENSG00000185905	C16orf54	-0.426344	0.19649	-2.1698	0.0300221	0.0290325	0.0300221	0.0271336	0.652892	0.44421	0.959608
chr7	ENSG00000185811	IKZF1	-0.456542	0.210714	-2.16664	0.0302623	0.0266458	0.0302623	0.027273	0.633471	0.419147	0.957385
chr10	ENSG00000180644	PRF1	-0.41022	0.190525	-2.1531	0.0313107	0.0321957	0.0313107	0.0287733	0.663504	0.45674	0.963871
chr1	ENSG00000160856	FCRL3	-0.548341	0.256281	-2.13961	0.0323863	0.0157731	0.0323863	0.0266778	0.577908	0.349713	0.955004
chr19	ENSG00000105246	EBI3	-0.472889	0.222175	-2.12845	0.0333	0.0313874	0.0333	0.0302394	0.623199	0.403191	0.963259
chr11	ENSG00000156738	MS4A1	-0.557852	0.262574	-2.12455	0.0336239	0.0146462	0.0336239	0.0273597	0.572437	0.342156	0.957704
chr12	ENSG00000090382	LYZ	-0.383536	0.181035	-2.11857	0.0341267	0.0369001	0.0341267	0.0319933	0.681448	0.477898	0.971695
chr16	ENSG00000179583	CIITA	-0.446475	0.210855	-2.11745	0.0342219	0.031854	0.0342219	0.0316499	0.63988	0.423271	0.967339
chr16	ENSG00000197471	SPN	-0.416966	0.196978	-2.11682	0.0342751	0.0334736	0.0342751	0.0309959	0.659043	0.447967	0.969575
chr16	ENSG00000159753	RLTPR	-0.423987	0.203008	-2.08853	0.0367504	0.0310475	0.0367504	0.0327573	0.654432	0.439607	0.974238
chr3	ENSG00000181847	TIGIT	-0.449399	0.217467	-2.06652	0.0387796	0.0264903	0.0387796	0.0334309	0.638011	0.416601	0.977095
chrX	ENSG00000102245	CD40LG	-0.48653	0.235852	-2.06286	0.0391257	0.028432	0.0391257	0.0358833	0.614756	0.387209	0.976023
chr4	ENSG00000070190	DAPP1	-0.45863	0.222752	-2.05892	0.0395018	0.030664	0.0395018	0.0368221	0.632149	0.408519	0.978198
chr15	ENSG00000172575	RASGRP1	-0.467014	0.226842	-2.05876	0.0395174	0.029671	0.0395174	0.0358273	0.626872	0.401874	0.977839
chr6	ENSG00000226979	LTA	-0.424068	0.206776	-2.05086	0.040281	0.0393079	0.040281	0.0371375	0.654379	0.436336	0.981381
chr19	ENSG00000096996	IL12RB1	-0.430495	0.210639	-2.04376	0.0409778	0.0354287	0.0409778	0.0373417	0.650187	0.430271	0.982505
chr19	ENSG00000180448	HMHA1	-0.390658	0.191697	-2.03789	0.0415606	0.0419418	0.0415606	0.0389363	0.676612	0.464694	0.985172
chr20	ENSG00000077984	CST7	-0.413311	0.203644	-2.02958	0.0423994	0.0399129	0.0423994	0.0388236	0.661457	0.443772	0.985923
chr20	ENSG00000124256	ZBP1	-0.420183	0.210481	-1.9963	0.0459013	0.035793	0.0459013	0.0417262	0.656926	0.434865	0.992381
chr5	ENSG00000134516	DOCK2	-0.444159	0.225858	-1.96654	0.049236	0.0444842	0.049236	0.046975	0.641363	0.411958	0.998515
chr4	ENSG00000002549	LAP3	-0.397878	0.203182	-1.95824	0.0502019	0.0444918	0.0502019	0.0482091	0.671744	0.451082	1.00035
chr3	ENSG00000078081	LAMP3	-0.39496	0.205033	-1.92632	0.0540642	0.0411053	0.0540642	0.0504123	0.673707	0.450761	1.00692
chr4	ENSG00000169245	CXCL10	-0.352676	0.183469	-1.92226	0.0545725	0.0551717	0.0545725	0.0515064	0.702805	0.49053	1.00694
chr4	ENSG00000047365	ARAP2	-0.393778	0.20553	-1.91592	0.0553757	0.0451561	0.0553757	0.0514215	0.674504	0.450856	1.00909
chr4	ENSG00000138755	CXCL9	-0.358932	0.191961	-1.86982	0.0615091	0.0591666	0.0615091	0.0582041	0.698422	0.479424	1.01746
chr1	ENSG00000162676	GFI1	-0.356601	0.190888	-1.86812	0.0617459	0.0543387	0.0617459	0.0576073	0.700052	0.481555	1.01769
chr1	ENSG00000188404	SELL	-0.378457	0.202648	-1.86756	0.0618228	0.0599978	0.0618228	0.0583654	0.684917	0.460409	1.0189
chr7	ENSG00000196329	GIMAP5	-0.48068	0.2612	-1.84028	0.0657276	0.0415144	0.0657276	0.0726135	0.618363	0.370603	1.03176
chr4	ENSG00000169248	CXCL11	-0.388608	0.211441	-1.8379	0.0660773	0.0563726	0.0660773	0.0626643	0.678	0.447972	1.02615
chr11	ENSG00000175463	TBC1D10C	-0.345976	0.189177	-1.82885	0.0674226	0.0648394	0.0674226	0.0631516	0.70753	0.488334	1.02511
chr3	ENSG00000177494	ZBED2	-0.403782	0.221689	-1.82139	0.0685477	0.0541745	0.0685477	0.0648232	0.66779	0.432452	1.0312
chr15	ENSG00000172349	IL16	-0.386103	0.212082	-1.82054	0.0686774	0.0633601	0.0686774	0.0657038	0.6797	0.448531	1.03001
chr11	ENSG00000013725	CD6	-0.37152	0.205182	-1.81069	0.0701896	0.0625533	0.0701896	0.0660378	0.689685	0.461317	1.0311
chr17	ENSG00000275302	CCL4	-0.359684	0.200762	-1.79159	0.0731983	0.070547	0.0731983	0.0700692	0.697897	0.470871	1.03438
chr7	ENSG00000179144	GIMAP7	-0.345008	0.197837	-1.74391	0.0811755	0.085474	0.0811755	0.0783871	0.708214	0.48058	1.04367
chr2	ENSG00000115165	CYTIP	-0.378294	0.217464	-1.73957	0.0819348	0.076104	0.0819348	0.0789801	0.685029	0.447304	1.0491
chr17	ENSG00000167895	TMC8	-0.338186	0.194524	-1.73853	0.0821179	0.0824327	0.0821179	0.0783369	0.713063	0.487022	1.04402
chr2	ENSG00000079263	SP140	-0.378147	0.218119	-1.73368	0.0829756	0.066744	0.0829756	0.0788509	0.68513	0.446797	1.0506
chr12	ENSG00000111537	IFNG	-0.379522	0.225248	-1.68491	0.0920062	0.0683499	0.0920062	0.0870367	0.684188	0.439992	1.06392
chr1	ENSG00000143851	PTPN7	-0.318518	0.189368	-1.68201	0.0925669	0.0903334	0.0925669	0.0889003	0.727226	0.50174	1.05405
chr17	ENSG00000072818	ACAP1	-0.329591	0.196556	-1.67683	0.0935752	0.0923625	0.0935752	0.0901046	0.719218	0.489273	1.05723
chr3	ENSG00000174255	ZNF80	-0.346473	0.209193	-1.65623	0.0976746	0.0754224	0.0976746	0.0921192	0.707178	0.469314	1.0656
chr6	ENSG00000112195	TREML2	-0.369912	0.224588	-1.64707	0.0995434	0.0845025	0.0995434	0.0953459	0.690795	0.444815	1.0728
chrX	ENSG00000049768	FOXP3	-0.349845	0.212785	-1.64413	0.10015	0.0880045	0.10015	0.0956266	0.704797	0.464453	1.06952
chr19	ENSG00000197540	GZMM	-0.324494	0.19834	-1.63605	0.10183	0.0977867	0.10183	0.0982969	0.722893	0.490057	1.06635
chr1	ENSG00000142765	SYTL1	-0.337114	0.208999	-1.61299	0.106747	0.100642	0.106747	0.10394	0.713828	0.473907	1.07521
chr6	ENSG00000112303	VNN2	-0.350293	0.220241	-1.5905	0.111723	0.102091	0.111723	0.108847	0.704482	0.45751	1.08477
chr1	ENSG00000181036	FCRL6	-0.322964	0.207275	-1.55814	0.119199	0.105737	0.119199	0.115395	0.724	0.482287	1.08685
chr19	ENSG00000205784	ARRDC5	-0.321456	0.211347	-1.52098	0.128264	0.11777	0.128264	0.12491	0.725092	0.479175	1.09722
chr1	ENSG00000081237	PTPRC	-0.311638	0.205995	-1.51284	0.13032	0.126016	0.13032	0.127293	0.732247	0.489006	1.09648
chrX	ENSG00000204165	CXorf65	-0.305604	0.202978	-1.5056	0.132169	0.116857	0.132169	0.127657	0.736679	0.494884	1.09661
chr10	ENSG00000128815	WDFY4	-0.326633	0.217684	-1.50049	0.133487	0.119431	0.133487	0.130664	0.721349	0.470817	1.10519
chr16	ENSG00000205220	PSMB10	-0.292293	0.194987	-1.49904	0.133863	0.134252	0.133863	0.131636	0.746549	0.509431	1.09404
chr2	ENSG00000163599	CTLA4	-0.302461	0.203217	-1.48837	0.136654	0.126333	0.136654	0.132225	0.738997	0.496209	1.10058
chr11	ENSG00000109943	CRTAM	-0.292137	0.199758	-1.46246	0.143616	0.128121	0.143616	0.13851	0.746666	0.504769	1.10449
chr22	ENSG00000100298	APOBEC3H	-0.289041	0.200094	-1.44452	0.148591	0.13895	0.148591	0.14635	0.748982	0.506	1.10864
chr11	ENSG00000168071	CCDC88B	-0.308122	0.215949	-1.42683	0.15363	0.147629	0.15363	0.151096	0.734826	0.481247	1.12202
chr11	ENSG00000137747	TMPRSS13	-0.318435	0.229647	-1.38663	0.165555	0.147274	0.165555	0.163009	0.727286	0.463691	1.14073
chr16	ENSG00000159618	GPR114	-0.297776	0.21491	-1.38559	0.165872	0.143701	0.165872	0.161546	0.742467	0.487243	1.13138
chr1	ENSG00000134242	PTPN22	-0.259783	0.196681	-1.32083	0.186557	0.174212	0.186557	0.183435	0.771219	0.52452	1.13395
chr7	ENSG00000198286	CARD11	-0.272086	0.211686	-1.28533	0.198678	0.187958	0.198678	0.195085	0.761789	0.503092	1.15351
chr1	ENSG00000154451	GBP5	-0.251346	0.198686	-1.26504	0.205856	0.198684	0.205856	0.202976	0.777753	0.52689	1.14806
chr6	ENSG00000164691	TAGAP	-0.250675	0.200763	-1.24861	0.211807	0.21388	0.211807	0.209518	0.778275	0.525102	1.15351
chr7	ENSG00000187037	GPR141	-0.297624	0.242377	-1.22794	0.219471	0.195379	0.219471	0.217706	0.742581	0.461776	1.19414
chr4	ENSG00000174123	TLR10	-0.257158	0.211786	-1.21424	0.224657	0.211302	0.224657	0.222251	0.773246	0.510558	1.17109
chr6	ENSG00000204592	HLA-E	-0.218426	0.190883	-1.14429	0.252502	0.252287	0.252502	0.25021	0.803783	0.552916	1.16847
chr11	ENSG00000110665	C11orf21	-0.24367	0.216934	-1.12325	0.261332	0.256927	0.261332	0.259266	0.783746	0.512296	1.19903
chrX	ENSG00000147138	GPR174	-0.243732	0.222895	-1.09348	0.274183	0.261952	0.274183	0.272695	0.783698	0.506314	1.21305
chr12	ENSG00000213809	KLRK1	-0.2437	0.243166	-1.0022	0.316247	0.289402	0.316247	0.316106	0.783722	0.486608	1.26225
chr12	ENSG00000197992	CLEC9A	-0.196318	0.206693	-0.949805	0.342211	0.327609	0.342211	0.340018	0.821751	0.548029	1.23219
chr3	ENSG00000169313	P2RY12	-0.19354	0.205823	-0.940322	0.347052	0.335131	0.347052	0.345145	0.824037	0.55049	1.23351
chr3	ENSG00000173200	PARP15	-0.204436	0.223812	-0.913426	0.361018	0.346446	0.361018	0.360713	0.815107	0.525661	1.26393
chr19	ENSG00000239961	LILRA4	-0.196252	0.21535	-0.911317	0.362128	0.347506	0.362128	0.360538	0.821805	0.538844	1.25336
chr6	ENSG00000146285	SCML4	-0.207791	0.252754	-0.822106	0.411017	0.390825	0.411017	0.41119	0.812377	0.495009	1.33322
chr10	ENSG00000152766	ANKRD22	-0.181386	0.240347	-0.754683	0.450439	0.438583	0.450439	0.450285	0.834113	0.520764	1.33601
chr20	ENSG00000101096	NFATC2	-0.153999	0.20595	-0.747752	0.45461	0.449972	0.45461	0.454089	0.857273	0.572551	1.28358
chr7	ENSG00000105851	PIK3CG	-0.140728	0.211701	-0.664748	0.506212	0.502132	0.506212	0.506122	0.868726	0.573697	1.31548
chr16	ENSG00000103522	IL21R	-0.116564	0.210669	-0.553306	0.580054	0.573114	0.580054	0.579713	0.889973	0.588919	1.34493
chr3	ENSG00000163606	CD200R1	-0.112627	0.21258	-0.52981	0.596244	0.591709	0.596244	0.595955	0.893484	0.589031	1.3553
chr1	ENSG00000149527	PLCH2	-0.0208559	0.221982	-0.0939532	0.925146	0.924822	0.925146	0.925144	0.97936	0.633857	1.51319

## Sheet: Hubs and Survival Intersection
Gene Co-Expression Network Analysis Reveals Immune Cell Infiltration as a Favorable Prognostic Marker in Non-Uterine Leiomyosarcoma Mohammad Darzi 1, Saeid Gorgin 1*, Keivan Majidzadeh-A 2 and Rezvan Esmaeili 2* 1 Department of Electrical Engineering and Information Technology, Iranian Research Organization for Science and Technology (IROST), Tehran, Iran; modarzi@irost.ir , gorgin@irost.ir 2 Gen…
rank in survival	rank in Hub genes	seqname	gene_id	gene_name	Beta	StandardError	Z	P	LRT	Wald	LogRank	HR	HRlower	HRupper	MMgreen	p.MMgreen	kTotal	kWithin	kOut	kDiff
14	1	chr1	ENSG00000182866	LCK	-0.59695	0.216151	-2.76173	0.00574957	0.00373087	0.00574957	0.00412817	0.550488	0.360379	0.840883	0.986018	1.94839e-55	65.925	46.5146	19.4104	27.1042
79	2	chr11	ENSG00000160654	CD3G	-0.469151	0.20775	-2.25824	0.0239305	0.019421	0.0239305	0.0206804	0.625533	0.416306	0.939913	0.977472	2.37318e-48	62.3902	43.2692	19.121	24.1482
28	3	chr1	ENSG00000116824	CD2	-0.526466	0.199766	-2.63542	0.00840342	0.00747141	0.00840342	0.00659198	0.590689	0.399317	0.873775	0.973427	6.61936e-46	62.1217	42.3139	19.8078	22.5061
49	4	chr11	ENSG00000167286	CD3D	-0.481589	0.196733	-2.44794	0.0143676	0.0141283	0.0143676	0.0120808	0.617801	0.420136	0.908464	0.957303	6.46052e-39	59.6611	39.0929	20.5682	18.5246
47	5	chr1	ENSG00000162739	SLAMF6	-0.534506	0.218067	-2.45111	0.0142416	0.00844325	0.0142416	0.0110701	0.585959	0.382163	0.898433	0.960426	4.9517e-40	56.2144	38.2714	17.943	20.3284
60	6	chr20	ENSG00000101082	SLA2	-0.516966	0.218032	-2.37106	0.0177374	0.0111677	0.0177374	0.0145682	0.596327	0.388951	0.914268	0.953547	1.11259e-37	51.5972	37.9806	13.6165	24.3641
48	7	chrX	ENSG00000183918	SH2D1A	-0.557045	0.22742	-2.44941	0.0143092	0.0080249	0.0143092	0.0114472	0.5729	0.366858	0.894662	0.948555	3.46353e-36	50.5343	37.8337	12.7007	25.133
69	8	chr1	ENSG00000163564	PYHIN1	-0.51245	0.22296	-2.29839	0.0215397	0.0127363	0.0215397	0.0176133	0.599026	0.386956	0.927321	0.951243	5.68785e-37	47.7359	36.8677	10.8683	25.9994
59	9	chr2	ENSG00000115085	ZAP70	-0.502368	0.210746	-2.38376	0.0171368	0.0131425	0.0171368	0.0141438	0.605096	0.400347	0.914559	0.956465	1.2455e-38	49.1104	36.3632	12.7472	23.616
36	10	chr3	ENSG00000153283	CD96	-0.602003	0.237766	-2.53192	0.0113441	0.0048945	0.0113441	0.00808135	0.547714	0.34369	0.872851	0.94596	1.81174e-35	45.766	36.1987	9.56723	26.6315
34	11	chr16	ENSG00000005844	ITGAL	-0.513319	0.201351	-2.54938	0.0107914	0.00939339	0.0107914	0.00868633	0.598506	0.403347	0.888092	0.963768	2.49286e-41	60.9953	35.8279	25.1674	10.6605
31	12	chr2	ENSG00000153563	CD8A	-0.556177	0.215372	-2.5824	0.00981148	0.00631111	0.00981148	0.0076665	0.573397	0.37595	0.874541	0.940996	3.45717e-34	47.2749	35.1915	12.0834	23.1081
25	13	chrX	ENSG00000186810	CXCR3	-0.530656	0.19886	-2.66849	0.00761926	0.00663104	0.00761926	0.00597173	0.588219	0.398354	0.868578	0.948641	3.27459e-36	52.6837	34.6943	17.9894	16.705
41	14	chr1	ENSG00000169442	CD52	-0.460871	0.183691	-2.50895	0.0121092	0.0134705	0.0121092	0.0102723	0.630734	0.440036	0.904075	0.947538	6.69136e-36	47.1698	34.4059	12.764	21.6419
50	15	chr11	ENSG00000198851	CD3E	-0.485831	0.199259	-2.43819	0.014761	0.0144494	0.014761	0.0124587	0.615186	0.416291	0.909109	0.963831	2.35051e-41	50.7566	33.6699	17.0867	16.5833
35	16	chrX	ENSG00000147168	IL2RG	-0.473606	0.186754	-2.53598	0.0112132	0.0122966	0.0112132	0.0093376	0.622753	0.431867	0.89801	0.95395	8.2936e-38	59.192	33.4406	25.7514	7.68922
32	17	chr1	ENSG00000198821	CD247	-0.560981	0.219249	-2.55865	0.0105081	0.00632402	0.0105081	0.00798665	0.570649	0.371316	0.876989	0.957417	5.90303e-39	43.6698	32.8848	10.785	22.0997
77	18	chr21	ENSG00000160185	UBASH3A	-0.499385	0.220771	-2.262	0.0236975	0.0149843	0.0236975	0.0196134	0.606904	0.39373	0.935494	0.944391	4.73879e-35	46.2633	32.3652	13.8981	18.4671
101	19	chr16	ENSG00000159753	RLTPR	-0.423987	0.203008	-2.08853	0.0367504	0.0310475	0.0367504	0.0327573	0.654432	0.439607	0.974238	0.94059	4.35127e-34	49.2206	32.1391	17.0815	15.0576

## Sheet: GOTERM_BP_DIRECT
Gene Co-Expression Network Analysis Reveals Immune Cell Infiltration as a Favorable Prognostic Marker in Non-Uterine Leiomyosarcoma Mohammad Darzi 1, Saeid Gorgin 1*, Keivan Majidzadeh-A 2 and Rezvan Esmaeili 2* 1 Department of Electrical Engineering and Information Technology, Iranian Research Organization for Science and Technology (IROST), Tehran, Iran; modarzi@irost.ir , gorgin@irost.ir 2 Gen…
ID	Gene Name	Species	GOTERM_BP_DIRECT
ENSG00000186265	B and T lymphocyte associated(BTLA)	Homo sapiens	GO:0002250~adaptive immune response,GO:0031295~T cell costimulation,
ENSG00000121380	BCL2 like 14(BCL2L14)	Homo sapiens	GO:0006915~apoptotic process,GO:0042981~regulation of apoptotic process,GO:2001238~positive regulation of extrinsic apoptotic signaling pathway,
ENSG00000271503	C-C motif chemokine ligand 5(CCL5)	Homo sapiens	GO:0000165~MAPK cascade,GO:0002407~dendritic cell chemotaxis,GO:0002548~monocyte chemotaxis,GO:0002676~regulation of chronic inflammatory response,GO:0006816~calcium ion transport,GO:0006874~cellular calcium ion homeostasis,GO:0006887~exocytosis,GO:0006935~chemotaxis,GO:0006954~inflammatory response,GO:0006955~immune response,GO:0007159~leukocyte cell-cell adhesion,GO:0007186~G-protein coupled re…
ENSG00000121807	C-C motif chemokine receptor 2(CCR2)	Homo sapiens	GO:0001974~blood vessel remodeling,GO:0002407~dendritic cell chemotaxis,GO:0002827~positive regulation of T-helper 1 type immune response,GO:0002829~negative regulation of type 2 immune response,GO:0006874~cellular calcium ion homeostasis,GO:0006935~chemotaxis,GO:0006954~inflammatory response,GO:0006955~immune response,GO:0006968~cellular defense response,GO:0007186~G-protein coupled receptor sig…
ENSG00000179934	C-C motif chemokine receptor 8(CCR8)	Homo sapiens	GO:0006935~chemotaxis,GO:0006955~immune response,GO:0007155~cell adhesion,GO:0007186~G-protein coupled receptor signaling pathway,GO:0007204~positive regulation of cytosolic calcium ion concentration,GO:0070098~chemokine-mediated signaling pathway,
ENSG00000186810	C-X-C motif chemokine receptor 3(CXCR3)	Homo sapiens	GO:0001525~angiogenesis,GO:0001937~negative regulation of endothelial cell proliferation,GO:0002685~regulation of leukocyte migration,GO:0006915~apoptotic process,GO:0006928~movement of cell or subcellular component,GO:0006935~chemotaxis,GO:0006954~inflammatory response,GO:0007155~cell adhesion,GO:0007166~cell surface receptor signaling pathway,GO:0007186~G-protein coupled receptor signaling path…
ENSG00000172215	C-X-C motif chemokine receptor 6(CXCR6)	Homo sapiens	GO:0006935~chemotaxis,GO:0006954~inflammatory response,GO:0007186~G-protein coupled receptor signaling pathway,GO:0019079~viral genome replication,GO:0070098~chemokine-mediated signaling pathway,
ENSG00000116824	CD2 molecule(CD2)	Homo sapiens	GO:0001766~membrane raft polarization,GO:0006915~apoptotic process,GO:0007155~cell adhesion,GO:0007166~cell surface receptor signaling pathway,GO:0016337~single organismal cell-cell adhesion,GO:0030101~natural killer cell activation,GO:0030887~positive regulation of myeloid dendritic cell activation,GO:0032760~positive regulation of tumor necrosis factor production,GO:0034113~heterotypic cell-cel…
ENSG00000198821	CD247 molecule(CD247)	Homo sapiens	GO:0007166~cell surface receptor signaling pathway,GO:0016032~viral process,GO:0031295~T cell costimulation,GO:0038096~Fc-gamma receptor signaling pathway involved in phagocytosis,GO:0050690~regulation of defense response to virus by virus,GO:0050776~regulation of immune response,GO:0050852~T cell receptor signaling pathway,
ENSG00000139193	CD27 molecule(CD27)	Homo sapiens	GO:0006954~inflammatory response,GO:0006955~immune response,GO:0007166~cell surface receptor signaling pathway,GO:0007420~brain development,GO:0008588~release of cytoplasmic sequestered NF-kappaB,GO:0008625~extrinsic apoptotic signaling pathway via death domain receptors,GO:0016064~immunoglobulin mediated immune response,GO:0032496~response to lipopolysaccharide,GO:0033209~tumor necrosis factor-m…
ENSG00000167286	CD3d molecule(CD3D)	Homo sapiens	GO:0007166~cell surface receptor signaling pathway,GO:0030217~T cell differentiation,GO:0031295~T cell costimulation,GO:0045059~positive thymic T cell selection,GO:0045944~positive regulation of transcription from RNA polymerase II promoter,GO:0050776~regulation of immune response,GO:0050852~T cell receptor signaling pathway,
ENSG00000198851	CD3e molecule(CD3E)	Homo sapiens	GO:0002669~positive regulation of T cell anergy,GO:0006461~protein complex assembly,GO:0007166~cell surface receptor signaling pathway,GO:0007169~transmembrane receptor protein tyrosine kinase signaling pathway,GO:0007172~signal complex assembly,GO:0007186~G-protein coupled receptor signaling pathway,GO:0007584~response to nutrient,GO:0010628~positive regulation of gene expression,GO:0010629~nega…
ENSG00000117091	CD48 molecule(CD48)	Homo sapiens	GO:0002819~regulation of adaptive immune response,GO:0006952~defense response,GO:0007165~signal transduction,GO:0042110~T cell activation,GO:0045576~mast cell activation,GO:0050900~leukocyte migration,
ENSG00000110448	CD5 molecule(CD5)	Homo sapiens	GO:0006898~receptor-mediated endocytosis,GO:0008037~cell recognition,GO:0008283~cell proliferation,GO:0031295~T cell costimulation,GO:0097190~apoptotic signaling pathway,
ENSG00000169442	CD52 molecule(CD52)	Homo sapiens	GO:0007204~positive regulation of cytosolic calcium ion concentration,GO:0045730~respiratory burst,
ENSG00000110848	CD69 molecule(CD69)	Homo sapiens	GO:0007165~signal transduction,GO:0035690~cellular response to drug,
ENSG00000153563	CD8a molecule(CD8A)	Homo sapiens	GO:0002456~T cell mediated immunity,GO:0006955~immune response,GO:0007166~cell surface receptor signaling pathway,GO:0007169~transmembrane receptor protein tyrosine kinase signaling pathway,GO:0019882~antigen processing and presentation,GO:0042110~T cell activation,GO:0045065~cytotoxic T cell differentiation,GO:0050776~regulation of immune response,GO:0050850~positive regulation of calcium-mediat…
ENSG00000153283	CD96 molecule(CD96)	Homo sapiens	GO:0002534~cytokine production involved in inflammatory response,GO:0002728~negative regulation of natural killer cell cytokine production,GO:0006955~immune response,GO:0007155~cell adhesion,GO:0007160~cell-matrix adhesion,GO:0032496~response to lipopolysaccharide,GO:0032689~negative regulation of interferon-gamma production,GO:0050776~regulation of immune response,
ENSG00000174946	G protein-coupled receptor 171(GPR171)	Homo sapiens	GO:0007186~G-protein coupled receptor signaling pathway,GO:0035589~G-protein coupled purinergic nucleotide receptor signaling pathway,GO:0045638~negative regulation of myeloid cell differentiation,
ENSG00000100351	GRB2-related adaptor protein 2(GRAP2)	Homo sapiens	GO:0007265~Ras protein signal transduction,GO:0007267~cell-cell signaling,GO:0009967~positive regulation of signal transduction,GO:0031295~T cell costimulation,GO:0038095~Fc-epsilon receptor signaling pathway,GO:0050852~T cell receptor signaling pathway,
ENSG00000161405	IKAROS family zinc finger 3(IKZF3)	Homo sapiens	GO:0006357~regulation of transcription from RNA polymerase II promoter,GO:0006366~transcription from RNA polymerase II promoter,GO:0007498~mesoderm development,GO:0030888~regulation of B cell proliferation,GO:0042113~B cell activation,GO:0042981~regulation of apoptotic process,GO:0045577~regulation of B cell differentiation,GO:0045619~regulation of lymphocyte differentiation,GO:0045944~positive r…
ENSG00000113263	IL2 inducible T-cell kinase(ITK)	Homo sapiens	GO:0001816~cytokine production,GO:0001865~NK T cell differentiation,GO:0002250~adaptive immune response,GO:0006968~cellular defense response,GO:0007165~signal transduction,GO:0007169~transmembrane receptor protein tyrosine kinase signaling pathway,GO:0007202~activation of phospholipase C activity,GO:0032609~interferon-gamma production,GO:0032633~interleukin-4 production,GO:0035556~intracellular s…
ENSG00000182866	LCK proto-oncogene, Src family tyrosine kinase(LCK)	Homo sapiens	GO:0006468~protein phosphorylation,GO:0006470~protein dephosphorylation,GO:0006882~cellular zinc ion homeostasis,GO:0006919~activation of cysteine-type endopeptidase activity involved in apoptotic process,GO:0007169~transmembrane receptor protein tyrosine kinase signaling pathway,GO:0014066~regulation of phosphatidylinositol 3-kinase signaling,GO:0016032~viral process,GO:0030097~hemopoiesis,GO:00…
ENSG00000167984	NLR family CARD domain containing 3(NLRC3)	Homo sapiens	GO:0007249~I-kappaB kinase/NF-kappaB signaling,GO:0032088~negative regulation of NF-kappaB transcription factor activity,GO:0032715~negative regulation of interleukin-6 production,GO:0032720~negative regulation of tumor necrosis factor production,GO:0042110~T cell activation,GO:0043124~negative regulation of I-kappaB kinase/NF-kappaB signaling,
ENSG00000266094	Ras association domain family member 5(RASSF5)	Homo sapiens	GO:0006915~apoptotic process,GO:0008285~negative regulation of cell proliferation,GO:0031398~positive regulation of protein ubiquitination,GO:0035556~intracellular signal transduction,GO:0042981~regulation of apoptotic process,GO:1900180~regulation of protein localization to nucleus,
ENSG00000183918	SH2 domain containing 1A(SH2D1A)	Homo sapiens	GO:0002250~adaptive immune response,GO:0006959~humoral immune response,GO:0006968~cellular defense response,GO:0007267~cell-cell signaling,GO:0009967~positive regulation of signal transduction,GO:0045087~innate immune response,GO:0045954~positive regulation of natural killer cell mediated cytotoxicity,GO:0050776~regulation of immune response,
ENSG00000162739	SLAM family member 6(SLAMF6)	Homo sapiens	GO:0001779~natural killer cell differentiation,GO:0001787~natural killer cell proliferation,GO:0032729~positive regulation of interferon-gamma production,GO:0032740~positive regulation of interleukin-17 production,GO:0045087~innate immune response,GO:0045954~positive regulation of natural killer cell mediated cytotoxicity,GO:0050776~regulation of immune response,GO:0072540~T-helper 17 cell lineag…
ENSG00000026751	SLAM family member 7(SLAMF7)	Homo sapiens	GO:0002250~adaptive immune response,GO:0007155~cell adhesion,GO:0030101~natural killer cell activation,GO:0042267~natural killer cell mediated cytotoxicity,GO:0050776~regulation of immune response,
ENSG00000101082	Src like adaptor 2(SLA2)	Homo sapiens	GO:0000122~negative regulation of transcription from RNA polymerase II promoter,GO:0009967~positive regulation of signal transduction,GO:0019724~B cell mediated immunity,GO:0030522~intracellular receptor signaling pathway,GO:0042110~T cell activation,GO:0050776~regulation of immune response,GO:0050849~negative regulation of calcium-mediated signaling,GO:0050851~antigen receptor-mediated signaling…
ENSG00000163519	T cell receptor associated transmembrane adaptor 1(TRAT1)	Homo sapiens	GO:0001920~negative regulation of receptor recycling,GO:0002250~adaptive immune response,GO:0006968~cellular defense response,GO:0007165~signal transduction,GO:0007169~transmembrane receptor protein tyrosine kinase signaling pathway,GO:0014066~regulation of phosphatidylinositol 3-kinase signaling,GO:0046854~phosphatidylinositol phosphorylation,GO:0048015~phosphatidylinositol-mediated signaling,GO…
ENSG00000073861	T-box 21(TBX21)	Homo sapiens	GO:0006351~transcription, DNA-templated,GO:0006355~regulation of transcription, DNA-templated,GO:0007275~multicellular organism development,GO:0009615~response to virus,GO:0030217~T cell differentiation,GO:0045893~positive regulation of transcription, DNA-templated,GO:0048304~positive regulation of isotype switching to IgG isotypes,GO:0071310~cellular response to organic substance,GO:0072676~lymp…
ENSG00000255833	TIFA inhibitor(TIFAB)	Homo sapiens	GO:0007249~I-kappaB kinase/NF-kappaB signaling,
ENSG00000143184	X-C motif chemokine ligand 1(XCL1)	Homo sapiens	GO:0001916~positive regulation of T cell mediated cytotoxicity,GO:0002548~monocyte chemotaxis,GO:0002690~positive regulation of leukocyte chemotaxis,GO:0002725~negative regulation of T cell cytokine production,GO:0002726~positive regulation of T cell cytokine production,GO:0002826~negative regulation of T-helper 1 type immune response,GO:0007165~signal transduction,GO:0007186~G-protein coupled re…
ENSG00000143185	X-C motif chemokine ligand 2(XCL2)	Homo sapiens	GO:0002548~monocyte chemotaxis,GO:0006954~inflammatory response,GO:0007165~signal transduction,GO:0007186~G-protein coupled receptor signaling pathway,GO:0008015~blood circulation,GO:0030593~neutrophil chemotaxis,GO:0043547~positive regulation of GTPase activity,GO:0048247~lymphocyte chemotaxis,GO:0050729~positive regulation of inflammatory response,GO:0070098~chemokine-mediated signaling pathway…
ENSG00000128284	apolipoprotein L3(APOL3)	Homo sapiens	GO:0006869~lipid transport,GO:0006954~inflammatory response,GO:0007165~signal transduction,GO:0042157~lipoprotein metabolic process,GO:0043123~positive regulation of I-kappaB kinase/NF-kappaB signaling,
ENSG00000093072	cat eye syndrome chromosome region, candidate 1(CECR1)	Homo sapiens	GO:0006154~adenosine catabolic process,GO:0007275~multicellular organism development,GO:0043103~hypoxanthine salvage,GO:0044267~cellular protein metabolic process,GO:0046103~inosine biosynthetic process,
ENSG00000172543	cathepsin W(CTSW)	Homo sapiens	GO:0002576~platelet degranulation,GO:0006955~immune response,GO:0051603~proteolysis involved in cellular protein catabolic process,
ENSG00000163508	eomesodermin(EOMES)	Homo sapiens	GO:0000122~negative regulation of transcription from RNA polymerase II promoter,GO:0001706~endoderm formation,GO:0001707~mesoderm formation,GO:0001714~endodermal cell fate specification,GO:0001829~trophectodermal cell differentiation,GO:0002250~adaptive immune response,GO:0002302~CD8-positive, alpha-beta T cell differentiation involved in immune response,GO:0006351~transcription, DNA-templated,GO…
ENSG00000100450	granzyme H(GZMH)	Homo sapiens	GO:0006915~apoptotic process,GO:0006955~immune response,GO:0016485~protein processing,GO:0019835~cytolysis,
ENSG00000113088	granzyme K(GZMK)	Homo sapiens	GO:0006508~proteolysis,
ENSG00000196684	hematopoietic SH2 domain containing(HSH2D)	Homo sapiens	GO:0002903~negative regulation of B cell apoptotic process,GO:0009967~positive regulation of signal transduction,GO:0042110~T cell activation,GO:0051902~negative regulation of mitochondrial depolarization,
ENSG00000005844	integrin subunit alpha L(ITGAL)	Homo sapiens	GO:0002291~T cell activation via T cell receptor contact with antigen bound to MHC molecule on antigen presenting cell,GO:0006909~phagocytosis,GO:0006928~movement of cell or subcellular component,GO:0006954~inflammatory response,GO:0007155~cell adhesion,GO:0007157~heterophilic cell-cell adhesion via plasma membrane cell adhesion molecules,GO:0007159~leukocyte cell-cell adhesion,GO:0007160~cell-ma…
ENSG00000076662	intercellular adhesion molecule 3(ICAM3)	Homo sapiens	GO:0002223~stimulatory C-type lectin receptor signaling pathway,GO:0006909~phagocytosis,GO:0007155~cell adhesion,GO:0016337~single organismal cell-cell adhesion,GO:0030198~extracellular matrix organization,GO:0050776~regulation of immune response,
ENSG00000125347	interferon regulatory factor 1(IRF1)	Homo sapiens	GO:0002819~regulation of adaptive immune response,GO:0006366~transcription from RNA polymerase II promoter,GO:0006915~apoptotic process,GO:0007050~cell cycle arrest,GO:0007596~blood coagulation,GO:0008285~negative regulation of cell proliferation,GO:0032481~positive regulation of type I interferon production,GO:0032728~positive regulation of interferon-beta production,GO:0034124~regulation of MyD…
ENSG00000115607	interleukin 18 receptor accessory protein(IL18RAP)	Homo sapiens	GO:0006954~inflammatory response,GO:0006955~immune response,GO:0007166~cell surface receptor signaling pathway,GO:0070301~cellular response to hydrogen peroxide,GO:0071345~cellular response to cytokine stimulus,
ENSG00000100385	interleukin 2 receptor subunit beta(IL2RB)	Homo sapiens	GO:0000165~MAPK cascade,GO:0006461~protein complex assembly,GO:0007165~signal transduction,GO:0016032~viral process,GO:0019221~cytokine-mediated signaling pathway,GO:0038110~interleukin-2-mediated signaling pathway,GO:0043066~negative regulation of apoptotic process,GO:0043547~positive regulation of GTPase activity,
ENSG00000147168	interleukin 2 receptor subunit gamma(IL2RG)	Homo sapiens	GO:0000165~MAPK cascade,GO:0006955~immune response,GO:0007165~signal transduction,GO:0016032~viral process,GO:0035771~interleukin-4-mediated signaling pathway,GO:0038110~interleukin-2-mediated signaling pathway,GO:0038111~interleukin-7-mediated signaling pathway,GO:0043547~positive regulation of GTPase activity,
ENSG00000111796	killer cell lectin like receptor B1(KLRB1)	Homo sapiens	GO:0007166~cell surface receptor signaling pathway,GO:0050776~regulation of immune response,
ENSG00000122224	lymphocyte antigen 9(LY9)	Homo sapiens	GO:0032740~positive regulation of interleukin-17 production,GO:0045087~innate immune response,GO:0072540~T-helper 17 cell lineage commitment,
ENSG00000122188	lymphocyte transmembrane adaptor 1(LAX1)	Homo sapiens	GO:0000188~inactivation of MAPK activity,GO:0002250~adaptive immune response,GO:0006955~immune response,GO:0035556~intracellular signal transduction,GO:0042113~B cell activation,GO:0048305~immunoglobulin secretion,GO:0050851~antigen receptor-mediated signaling pathway,GO:0050868~negative regulation of T cell activation,
ENSG00000227507	lymphotoxin beta(LTB)	Homo sapiens	GO:0006955~immune response,GO:0007165~signal transduction,GO:0007267~cell-cell signaling,GO:0010467~gene expression,GO:0033209~tumor necrosis factor-mediated signaling pathway,GO:0043588~skin development,GO:0045084~positive regulation of interleukin-12 biosynthetic process,GO:0048535~lymph node development,
ENSG00000104814	mitogen-activated protein kinase kinase kinase kinase 1(MAP4K1)	Homo sapiens	GO:0000185~activation of MAPKKK activity,GO:0006468~protein phosphorylation,GO:0006950~response to stress,GO:0007257~activation of JUN kinase activity,GO:0008283~cell proliferation,GO:0018105~peptidyl-serine phosphorylation,GO:0035556~intracellular signal transduction,GO:0046777~protein autophosphorylation,
ENSG00000204475	natural cytotoxicity triggering receptor 3(NCR3)	Homo sapiens	GO:0002860~positive regulation of natural killer cell mediated cytotoxicity directed against tumor cell target,GO:0006954~inflammatory response,GO:0006955~immune response,GO:0007156~homophilic cell adhesion via plasma membrane adhesion molecules,GO:0007157~heterophilic cell-cell adhesion via plasma membrane cell adhesion molecules,GO:0008037~cell recognition,GO:0042271~susceptibility to natural k…
ENSG00000078589	purinergic receptor P2Y10(P2RY10)	Homo sapiens	GO:0035025~positive regulation of Rho protein signal transduction,GO:0035589~G-protein coupled purinergic nucleotide receptor signaling pathway,GO:0051482~positive regulation of cytosolic calcium ion concentration involved in phospholipase C-activating G-protein coupled signaling pathway,
ENSG00000089012	signal regulatory protein gamma(SIRPG)	Homo sapiens	GO:0007155~cell adhesion,GO:0007267~cell-cell signaling,GO:0008284~positive regulation of cell proliferation,GO:0008285~negative regulation of cell proliferation,GO:0022409~positive regulation of cell-cell adhesion,GO:0035556~intracellular signal transduction,GO:0050870~positive regulation of T cell activation,GO:0050900~leukocyte migration,
ENSG00000117090	signaling lymphocytic activation molecule family member 1(SLAMF1)	Homo sapiens	GO:0001779~natural killer cell differentiation,GO:0001787~natural killer cell proliferation,GO:0002277~myeloid dendritic cell activation involved in immune response,GO:0002725~negative regulation of T cell cytokine production,GO:0006909~phagocytosis,GO:0007155~cell adhesion,GO:0007165~signal transduction,GO:0008284~positive regulation of cell proliferation,GO:0031338~regulation of vesicle fusion,…
ENSG00000137078	signaling threshold regulating transmembrane adaptor 1(SIT1)	Homo sapiens	GO:0002250~adaptive immune response,GO:0007165~signal transduction,GO:0043029~T cell homeostasis,GO:0050863~regulation of T cell activation,
ENSG00000125910	sphingosine-1-phosphate receptor 4(S1PR4)	Homo sapiens	GO:0003376~sphingosine-1-phosphate signaling pathway,GO:0006955~immune response,GO:0007186~G-protein coupled receptor signaling pathway,GO:0007189~adenylate cyclase-activating G-protein coupled receptor signaling pathway,GO:0007202~activation of phospholipase C activity,GO:0007204~positive regulation of cytosolic calcium ion concentration,
ENSG00000141293	src kinase associated phosphoprotein 1(SKAP1)	Homo sapiens	GO:0002250~adaptive immune response,GO:0009967~positive regulation of signal transduction,GO:0045785~positive regulation of cell adhesion,GO:0045893~positive regulation of transcription, DNA-templated,GO:0045944~positive regulation of transcription from RNA polymerase II promoter,GO:0050852~T cell receptor signaling pathway,GO:0072659~protein localization to plasma membrane,
ENSG00000125735	tumor necrosis factor superfamily member 14(TNFSF14)	Homo sapiens	GO:0006915~apoptotic process,GO:0006955~immune response,GO:0007165~signal transduction,GO:0008588~release of cytoplasmic sequestered NF-kappaB,GO:0010820~positive regulation of T cell chemotaxis,GO:0031295~T cell costimulation,GO:0033209~tumor necrosis factor-mediated signaling pathway,GO:0042098~T cell proliferation,GO:0042110~T cell activation,GO:0043029~T cell homeostasis,GO:0043154~negative r…
ENSG00000213886	ubiquitin D(UBD)	Homo sapiens	GO:0006508~proteolysis,GO:0006511~ubiquitin-dependent protein catabolic process,GO:0016567~protein ubiquitination,GO:0032446~protein modification by small protein conjugation,GO:0034341~response to interferon-gamma,GO:0034612~response to tumor necrosis factor,GO:0043011~myeloid dendritic cell differentiation,GO:0043065~positive regulation of apoptotic process,GO:0043123~positive regulation of I-k…
ENSG00000115085	zeta chain of T cell receptor associated protein kinase 70(ZAP70)	Homo sapiens	GO:0002250~adaptive immune response,GO:0002281~macrophage activation involved in immune response,GO:0002283~neutrophil activation involved in immune response,GO:0006468~protein phosphorylation,GO:0006954~inflammatory response,GO:0006955~immune response,GO:0007169~transmembrane receptor protein tyrosine kinase signaling pathway,GO:0018108~peptidyl-tyrosine phosphorylation,GO:0030217~T cell differe…
ENSG00000176083	zinc finger protein 683(ZNF683)	Homo sapiens	GO:0000122~negative regulation of transcription from RNA polymerase II promoter,GO:0001779~natural killer cell differentiation,GO:0002250~adaptive immune response,GO:0006351~transcription, DNA-templated,GO:0006355~regulation of transcription, DNA-templated,GO:0010468~regulation of gene expression,GO:0010628~positive regulation of gene expression,GO:0032823~regulation of natural killer cell differ…
ENSG00000124203	zinc finger protein 831(ZNF831)	Homo sapiens	GO:0006355~regulation of transcription, DNA-templated,GO:0006366~transcription from RNA polymerase II promoter,GO:0007165~signal transduction,GO:0007275~multicellular organism development,

## Sheet: GOTERM_BP_DIRECT_Chart
Gene Co-Expression Network Analysis Reveals Immune Cell Infiltration as a Favorable Prognostic Marker in Non-Uterine Leiomyosarcoma Mohammad Darzi 1, Saeid Gorgin 1*, Keivan Majidzadeh-A 2 and Rezvan Esmaeili 2* 1 Department of Electrical Engineering and Information Technology, Iranian Research Organization for Science and Technology (IROST), Tehran, Iran; modarzi@irost.ir , gorgin@irost.ir 2 Gen…
Term	Count	%	PValue	Genes	List Total	Pop Hits	Pop Total	Fold Enrichment	Bonferroni	Benjamini	FDR
GO:0050776~regulation of immune response	14	20.8955	9.05555e-14	ENSG00000111796, ENSG00000183918, ENSG00000153563, ENSG00000153283, ENSG00000026751, ENSG00000198851, ENSG00000125347, ENSG00000162739, ENSG00000204475, ENSG00000198821, ENSG00000005844, ENSG00000167286, ENSG00000076662, ENSG00000101082	64	178	16792	20.6362	3.53317e-11	3.53317e-11	1.25899e-10
GO:0042110~T cell activation	10	14.9254	9.89603e-14	ENSG00000167984, ENSG00000115085, ENSG00000125735, ENSG00000153563, ENSG00000117091, ENSG00000113263, ENSG00000116824, ENSG00000101082, ENSG00000198851, ENSG00000196684	64	47	16792	55.8245	3.85791e-11	1.92896e-11	1.37468e-10
GO:0006955~immune response	16	23.8806	3.08824e-11	ENSG00000115085, ENSG00000125735, ENSG00000125910, ENSG00000153563, ENSG00000153283, ENSG00000139193, ENSG00000115607, ENSG00000100450, ENSG00000227507, ENSG00000179934, ENSG00000121807, ENSG00000172543, ENSG00000271503, ENSG00000204475, ENSG00000147168, ENSG00000122188	64	421	16792	9.9715	1.20441e-08	4.01471e-09	4.29162e-08
GO:0002250~adaptive immune response	11	16.4179	1.78511e-10	ENSG00000163519, ENSG00000115085, ENSG00000186265, ENSG00000141293, ENSG00000183918, ENSG00000176083, ENSG00000113263, ENSG00000137078, ENSG00000122188, ENSG00000026751, ENSG00000163508	64	148	16792	19.5008	6.96194e-08	1.74048e-08	2.48071e-07
GO:0031295~T cell costimulation	8	11.9403	1.59201e-08	ENSG00000182866, ENSG00000186265, ENSG00000125735, ENSG00000198821, ENSG00000167286, ENSG00000100351, ENSG00000110448, ENSG00000198851	64	78	16792	26.9103	6.20882e-06	1.24177e-06	2.21236e-05
GO:0050852~T cell receptor signaling pathway	9	13.4328	7.74259e-08	ENSG00000163519, ENSG00000115085, ENSG00000182866, ENSG00000141293, ENSG00000198821, ENSG00000167286, ENSG00000113263, ENSG00000100351, ENSG00000198851	64	148	16792	15.9552	3.01957e-05	5.03267e-06	0.000107596
GO:0070098~chemokine-mediated signaling pathway	7	10.4478	2.58827e-07	ENSG00000143184, ENSG00000143185, ENSG00000186810, ENSG00000179934, ENSG00000121807, ENSG00000271503, ENSG00000172215	64	71	16792	25.868	0.000100937	1.44203e-05	0.000359683
GO:0006954~inflammatory response	11	16.4179	1.34229e-06	ENSG00000115607, ENSG00000139193, ENSG00000143185, ENSG00000115085, ENSG00000186810, ENSG00000128284, ENSG00000121807, ENSG00000204475, ENSG00000271503, ENSG00000005844, ENSG00000172215	64	379	16792	7.61511	0.000523355	6.54343e-05	0.00186531
GO:0010820~positive regulation of T cell chemotaxis	4	5.97015	5.92731e-06	ENSG00000143184, ENSG00000125735, ENSG00000121807, ENSG00000271503	64	10	16792	104.95	0.00230899	0.000256818	0.00823667
GO:0007166~cell surface receptor signaling pathway	9	13.4328	8.08153e-06	ENSG00000115607, ENSG00000139193, ENSG00000111796, ENSG00000186810, ENSG00000153563, ENSG00000198821, ENSG00000167286, ENSG00000116824, ENSG00000198851	64	274	16792	8.61816	0.00314685	0.000315131	0.01123
GO:0007169~transmembrane receptor protein tyrosine kinase signaling pathway	6	8.95522	2.97333e-05	ENSG00000163519, ENSG00000115085, ENSG00000182866, ENSG00000153563, ENSG00000113263, ENSG00000198851	64	96	16792	16.3984	0.0115292	0.00105364	0.0413114
GO:0050850~positive regulation of calcium-mediated signaling	4	5.97015	5.48205e-05	ENSG00000163519, ENSG00000115085, ENSG00000153563, ENSG00000198851	64	20	16792	52.475	0.0211536	0.00178013	0.0761552
GO:0009967~positive regulation of signal transduction	5	7.46269	7.99738e-05	ENSG00000141293, ENSG00000183918, ENSG00000100351, ENSG00000101082, ENSG00000196684	64	61	16792	21.5061	0.0307096	0.00239643	0.11108
GO:0007165~signal transduction	15	22.3881	8.01942e-05	ENSG00000163519, ENSG00000100385, ENSG00000125735, ENSG00000124203, ENSG00000113263, ENSG00000143184, ENSG00000143185, ENSG00000110848, ENSG00000227507, ENSG00000128284, ENSG00000117091, ENSG00000005844, ENSG00000147168, ENSG00000137078, ENSG00000117090	64	1161	16792	3.38986	0.0307929	0.00223158	0.111386
GO:0030217~T cell differentiation	4	5.97015	0.000190082	ENSG00000115085, ENSG00000182866, ENSG00000167286, ENSG00000073861	64	30	16792	34.9833	0.0714574	0.00493041	0.263827
GO:0007155~cell adhesion	9	13.4328	0.000303887	ENSG00000186810, ENSG00000179934, ENSG00000089012, ENSG00000153283, ENSG00000005844, ENSG00000117090, ENSG00000026751, ENSG00000116824, ENSG00000076662	64	459	16792	5.14461	0.111778	0.007381	0.421475
GO:0046641~positive regulation of alpha-beta T cell proliferation	3	4.47761	0.000490331	ENSG00000115085, ENSG00000121807, ENSG00000198851	64	9	16792	87.4583	0.174095	0.0111885	0.679246
GO:0001779~natural killer cell differentiation	3	4.47761	0.000892437	ENSG00000162739, ENSG00000176083, ENSG00000117090	64	12	16792	65.5938	0.294047	0.0191589	1.23308
GO:0045087~innate immune response	8	11.9403	0.00110525	ENSG00000115085, ENSG00000182866, ENSG00000183918, ENSG00000122224, ENSG00000162739, ENSG00000176083, ENSG00000113263, ENSG00000117090	64	430	16792	4.8814	0.350326	0.0224435	1.52503
GO:0006935~chemotaxis	5	7.46269	0.00113486	ENSG00000186810, ENSG00000179934, ENSG00000121807, ENSG00000271503, ENSG00000172215	64	122	16792	10.7531	0.357794	0.021899	1.56559
GO:0050900~leukocyte migration	5	7.46269	0.00113486	ENSG00000182866, ENSG00000117091, ENSG00000089012, ENSG00000005844, ENSG00000116824	64	122	16792	10.7531	0.357794	0.021899	1.56559
GO:0007204~positive regulation of cytosolic calcium ion concentration	5	7.46269	0.00160447	ENSG00000169442, ENSG00000186810, ENSG00000125910, ENSG00000179934, ENSG00000121807	64	134	16792	9.79011	0.465405	0.0293809	2.20675
GO:0006968~cellular defense response	4	5.97015	0.00162574	ENSG00000163519, ENSG00000183918, ENSG00000121807, ENSG00000113263	64	62	16792	16.9274	0.469828	0.0284314	2.2357
GO:0045954~positive regulation of natural killer cell mediated cytotoxicity	3	4.47761	0.00203905	ENSG00000183918, ENSG00000162739, ENSG00000204475	64	18	16792	43.7292	0.548888	0.0340183	2.79663
GO:0050870~positive regulation of T cell activation	3	4.47761	0.00203905	ENSG00000182866, ENSG00000121807, ENSG00000089012	64	18	16792	43.7292	0.548888	0.0340183	2.79663
GO:0050729~positive regulation of inflammatory response	4	5.97015	0.00259646	ENSG00000143184, ENSG00000143185, ENSG00000121807, ENSG00000271503	64	73	16792	14.3767	0.637212	0.0413674	3.54842
GO:0007267~cell-cell signaling	6	8.95522	0.00261956	ENSG00000143184, ENSG00000183918, ENSG00000227507, ENSG00000271503, ENSG00000089012, ENSG00000100351	64	254	16792	6.19783	0.640474	0.0400928	3.57945
GO:0042113~B cell activation	3	4.47761	0.00526914	ENSG00000115085, ENSG00000161405, ENSG00000122188	64	29	16792	27.1422	0.872597	0.0761875	7.07868
GO:0007186~G-protein coupled receptor signaling pathway	10	14.9254	0.0060969	ENSG00000143184, ENSG00000143185, ENSG00000174946, ENSG00000186810, ENSG00000125910, ENSG00000179934, ENSG00000121807, ENSG00000271503, ENSG00000172215, ENSG00000198851	64	899	16792	2.91852	0.907917	0.0845467	8.14748
GO:0038083~peptidyl-tyrosine autophosphorylation	3	4.47761	0.00985873	ENSG00000115085, ENSG00000182866, ENSG00000113263	64	40	16792	19.6781	0.979016	0.128901	12.8625
GO:0002548~monocyte chemotaxis	3	4.47761	0.0108304	ENSG00000143184, ENSG00000143185, ENSG00000271503	64	42	16792	18.7411	0.985691	0.136227	14.0434
GO:0001787~natural killer cell proliferation	2	2.98507	0.0112139	ENSG00000162739, ENSG00000117090	64	3	16792	174.917	0.987699	0.136364	14.5053
GO:0032729~positive regulation of interferon-gamma production	3	4.47761	0.0128948	ENSG00000162739, ENSG00000121807, ENSG00000198851	64	46	16792	17.1114	0.993665	0.150647	16.5031
GO:0006909~phagocytosis	3	4.47761	0.0139863	ENSG00000005844, ENSG00000117090, ENSG00000076662	64	48	16792	16.3984	0.995885	0.157735	17.777
GO:0002725~negative regulation of T cell cytokine production	2	2.98507	0.0149242	ENSG00000143184, ENSG00000117090	64	4	16792	131.188	0.997161	0.162812	18.8572
GO:0038110~interleukin-2-mediated signaling pathway	2	2.98507	0.0149242	ENSG00000100385, ENSG00000147168	64	4	16792	131.188	0.997161	0.162812	18.8572
GO:0035556~intracellular signal transduction	6	8.95522	0.0174976	ENSG00000115085, ENSG00000104814, ENSG00000266094, ENSG00000089012, ENSG00000113263, ENSG00000122188	64	403	16792	3.90633	0.998976	0.183301	21.7539
GO:0072540~T-helper 17 cell lineage commitment	2	2.98507	0.0186209	ENSG00000122224, ENSG00000162739	64	5	16792	104.95	0.999345	0.188967	22.9879
GO:0008588~release of cytoplasmic sequestered NF-kappaB	2	2.98507	0.0186209	ENSG00000139193, ENSG00000125735	64	5	16792	104.95	0.999345	0.188967	22.9879
GO:0006915~apoptotic process	7	10.4478	0.0192895	ENSG00000125347, ENSG00000100450, ENSG00000186810, ENSG00000125735, ENSG00000266094, ENSG00000121380, ENSG00000116824	64	567	16792	3.2392	0.999498	0.190235	23.7139
GO:0071346~cellular response to interferon-gamma	3	4.47761	0.0193675	ENSG00000143184, ENSG00000143185, ENSG00000271503	64	57	16792	13.8092	0.999513	0.186286	23.7981
GO:0045084~positive regulation of interleukin-12 biosynthetic process	2	2.98507	0.0223039	ENSG00000125347, ENSG00000227507	64	6	16792	87.4583	0.999849	0.206657	26.9086
GO:0050851~antigen receptor-mediated signaling pathway	2	2.98507	0.0223039	ENSG00000122188, ENSG00000101082	64	6	16792	87.4583	0.999849	0.206657	26.9086
GO:0002819~regulation of adaptive immune response	2	2.98507	0.0223039	ENSG00000125347, ENSG00000117091	64	6	16792	87.4583	0.999849	0.206657	26.9086
GO:0030593~neutrophil chemotaxis	3	4.47761	0.0254763	ENSG00000143184, ENSG00000143185, ENSG00000271503	64	66	16792	11.9261	0.999957	0.227455	30.1363
GO:0016032~viral process	5	7.46269	0.0258283	ENSG00000182866, ENSG00000100385, ENSG00000121807, ENSG00000198821, ENSG00000147168	64	299	16792	4.38754	0.999963	0.225188	30.4861
GO:2000503~positive regulation of natural killer cell chemotaxis	2	2.98507	0.0259733	ENSG00000143184, ENSG00000271503	64	7	16792	74.9643	0.999965	0.221455	30.6298
GO:0032609~interferon-gamma production	2	2.98507	0.0259733	ENSG00000113263, ENSG00000163508	64	7	16792	74.9643	0.999965	0.221455	30.6298
GO:0070233~negative regulation of T cell apoptotic process	2	2.98507	0.0259733	ENSG00000139193, ENSG00000271503	64	7	16792	74.9643	0.999965	0.221455	30.6298
GO:0070374~positive regulation of ERK1 and ERK2 cascade	4	5.97015	0.0280046	ENSG00000143184, ENSG00000143185, ENSG00000271503, ENSG00000117090	64	175	16792	5.99714	0.999985	0.231837	32.6134
GO:0071347~cellular response to interleukin-1	3	4.47761	0.029165	ENSG00000143184, ENSG00000143185, ENSG00000271503	64	71	16792	11.0863	0.99999	0.23544	33.7228
GO:0045059~positive thymic T cell selection	2	2.98507	0.0296292	ENSG00000115085, ENSG00000167286	64	8	16792	65.5938	0.999992	0.234014	34.1618
GO:0050863~regulation of T cell activation	2	2.98507	0.0296292	ENSG00000271503, ENSG00000137078	64	8	16792	65.5938	0.999992	0.234014	34.1618
GO:1902715~positive regulation of interferon-gamma secretion	2	2.98507	0.0296292	ENSG00000117090, ENSG00000116824	64	8	16792	65.5938	0.999992	0.234014	34.1618
GO:0050862~positive regulation of T cell receptor signaling pathway	2	2.98507	0.0296292	ENSG00000163519, ENSG00000182866	64	8	16792	65.5938	0.999992	0.234014	34.1618
GO:0045060~negative thymic T cell selection	2	2.98507	0.040516	ENSG00000115085, ENSG00000198851	64	11	16792	47.7045	1	0.301241	43.716
GO:0042981~regulation of apoptotic process	4	5.97015	0.0458703	ENSG00000266094, ENSG00000121380, ENSG00000161405, ENSG00000198851	64	213	16792	4.92723	1	0.328407	47.9272
GO:0032740~positive regulation of interleukin-17 production	2	2.98507	0.0477069	ENSG00000122224, ENSG00000162739	64	13	16792	40.3654	1	0.333437	49.303
GO:0045579~positive regulation of B cell differentiation	2	2.98507	0.0512825	ENSG00000139193, ENSG00000115085	64	14	16792	37.4821	1	0.348015	51.8851
GO:0035589~G-protein coupled purinergic nucleotide receptor signaling pathway	2	2.98507	0.0512825	ENSG00000078589, ENSG00000174946	64	14	16792	37.4821	1	0.348015	51.8851
GO:0045582~positive regulation of T cell differentiation	2	2.98507	0.0548449	ENSG00000139193, ENSG00000115085	64	15	16792	34.9833	1	0.3617	54.3359
GO:0090026~positive regulation of monocyte chemotaxis	2	2.98507	0.058394	ENSG00000121807, ENSG00000271503	64	16	16792	32.7969	1	0.374569	56.662
GO:0002407~dendritic cell chemotaxis	2	2.98507	0.0619301	ENSG00000121807, ENSG00000271503	64	17	16792	30.8676	1	0.386689	58.8697
GO:0071356~cellular response to tumor necrosis factor	3	4.47761	0.0641537	ENSG00000143184, ENSG00000143185, ENSG00000271503	64	110	16792	7.15568	1	0.391817	60.204
GO:0009615~response to virus	3	4.47761	0.0641537	ENSG00000143184, ENSG00000271503, ENSG00000073861	64	110	16792	7.15568	1	0.391817	60.204
GO:0030101~natural killer cell activation	2	2.98507	0.0724601	ENSG00000026751, ENSG00000116824	64	20	16792	26.2375	1	0.425067	64.8414
GO:0033209~tumor necrosis factor-mediated signaling pathway	3	4.47761	0.0724935	ENSG00000139193, ENSG00000125735, ENSG00000227507	64	118	16792	6.67055	1	0.419294	64.8589
GO:0008037~cell recognition	2	2.98507	0.0794154	ENSG00000204475, ENSG00000110448	64	22	16792	23.8523	1	0.443867	68.3331
GO:0007159~leukocyte cell-cell adhesion	2	2.98507	0.0897522	ENSG00000271503, ENSG00000005844	64	25	16792	20.99	1	0.480511	72.932
GO:0007202~activation of phospholipase C activity	2	2.98507	0.0931723	ENSG00000125910, ENSG00000113263	64	26	16792	20.1827	1	0.48787	74.3117
GO:0051281~positive regulation of release of sequestered calcium ion into cytosol	2	2.98507	0.0965798	ENSG00000143184, ENSG00000186810	64	27	16792	19.4352	1	0.494877	75.621
GO:0043029~T cell homeostasis	2	2.98507	0.0965798	ENSG00000125735, ENSG00000137078	64	27	16792	19.4352	1	0.494877	75.621
GO:0032715~negative regulation of interleukin-6 production	2	2.98507	0.0999747	ENSG00000167984, ENSG00000117090	64	28	16792	18.7411	1	0.501557	76.8637
GO:0050690~regulation of defense response to virus by virus	2	2.98507	0.0999747	ENSG00000182866, ENSG00000198821	64	28	16792	18.7411	1	0.501557	76.8637
GO:0032689~negative regulation of interferon-gamma production	2	2.98507	0.0999747	ENSG00000143184, ENSG00000153283	64	28	16792	18.7411	1	0.501557	76.8637

## Sheet: GOTERM_CC_DIRECT
Gene Co-Expression Network Analysis Reveals Immune Cell Infiltration as a Favorable Prognostic Marker in Non-Uterine Leiomyosarcoma Mohammad Darzi 1, Saeid Gorgin 1*, Keivan Majidzadeh-A 2 and Rezvan Esmaeili 2* 1 Department of Electrical Engineering and Information Technology, Iranian Research Organization for Science and Technology (IROST), Tehran, Iran; modarzi@irost.ir , gorgin@irost.ir 2 Gen…
ID	Gene Name	Species	GOTERM_CC_DIRECT
ENSG00000186265	B and T lymphocyte associated(BTLA)	Homo sapiens	GO:0005886~plasma membrane,GO:0016021~integral component of membrane,
ENSG00000121380	BCL2 like 14(BCL2L14)	Homo sapiens	GO:0005737~cytoplasm,GO:0005829~cytosol,GO:0012505~endomembrane system,GO:0016020~membrane,GO:0043229~intracellular organelle,
ENSG00000271503	C-C motif chemokine ligand 5(CCL5)	Homo sapiens	GO:0005576~extracellular region,GO:0005615~extracellular space,GO:0005737~cytoplasm,
ENSG00000121807	C-C motif chemokine receptor 2(CCR2)	Homo sapiens	GO:0005737~cytoplasm,GO:0005829~cytosol,GO:0005886~plasma membrane,GO:0005887~integral component of plasma membrane,GO:0016021~integral component of membrane,GO:0030425~dendrite,GO:0043025~neuronal cell body,GO:0043204~perikaryon,GO:0048471~perinuclear region of cytoplasm,
ENSG00000179934	C-C motif chemokine receptor 8(CCR8)	Homo sapiens	GO:0005886~plasma membrane,GO:0005887~integral component of plasma membrane,
ENSG00000186810	C-X-C motif chemokine receptor 3(CXCR3)	Homo sapiens	GO:0005737~cytoplasm,GO:0005886~plasma membrane,GO:0005887~integral component of plasma membrane,GO:0009897~external side of plasma membrane,GO:0016021~integral component of membrane,
ENSG00000172215	C-X-C motif chemokine receptor 6(CXCR6)	Homo sapiens	GO:0005886~plasma membrane,GO:0005887~integral component of plasma membrane,GO:0016021~integral component of membrane,
ENSG00000116824	CD2 molecule(CD2)	Homo sapiens	GO:0005576~extracellular region,GO:0005886~plasma membrane,GO:0005887~integral component of plasma membrane,GO:0005911~cell-cell junction,GO:0009897~external side of plasma membrane,GO:0009898~cytoplasmic side of plasma membrane,GO:0009986~cell surface,GO:0016021~integral component of membrane,GO:0046658~anchored component of plasma membrane,
ENSG00000198821	CD247 molecule(CD247)	Homo sapiens	GO:0005737~cytoplasm,GO:0005886~plasma membrane,GO:0016020~membrane,GO:0016021~integral component of membrane,GO:0042101~T cell receptor complex,GO:0042105~alpha-beta T cell receptor complex,
ENSG00000139193	CD27 molecule(CD27)	Homo sapiens	GO:0005576~extracellular region,GO:0005634~nucleus,GO:0005886~plasma membrane,GO:0005887~integral component of plasma membrane,GO:0009897~external side of plasma membrane,GO:0043005~neuron projection,GO:0070062~extracellular exosome,
ENSG00000167286	CD3d molecule(CD3D)	Homo sapiens	GO:0005737~cytoplasm,GO:0005886~plasma membrane,GO:0016021~integral component of membrane,GO:0042101~T cell receptor complex,GO:0042105~alpha-beta T cell receptor complex,
ENSG00000198851	CD3e molecule(CD3E)	Homo sapiens	GO:0001772~immunological synapse,GO:0005886~plasma membrane,GO:0005887~integral component of plasma membrane,GO:0005911~cell-cell junction,GO:0009897~external side of plasma membrane,GO:0016021~integral component of membrane,GO:0042101~T cell receptor complex,GO:0042105~alpha-beta T cell receptor complex,
ENSG00000117091	CD48 molecule(CD48)	Homo sapiens	GO:0005886~plasma membrane,GO:0005887~integral component of plasma membrane,GO:0009897~external side of plasma membrane,GO:0016020~membrane,GO:0016021~integral component of membrane,GO:0031225~anchored component of membrane,GO:0043234~protein complex,GO:0045121~membrane raft,GO:0046658~anchored component of plasma membrane,GO:0070062~extracellular exosome,
ENSG00000110448	CD5 molecule(CD5)	Homo sapiens	GO:0005886~plasma membrane,GO:0005887~integral component of plasma membrane,GO:0009897~external side of plasma membrane,GO:0016020~membrane,GO:0016021~integral component of membrane,
ENSG00000169442	CD52 molecule(CD52)	Homo sapiens	GO:0005887~integral component of plasma membrane,GO:0016020~membrane,GO:0016021~integral component of membrane,GO:0031225~anchored component of membrane,
ENSG00000110848	CD69 molecule(CD69)	Homo sapiens	GO:0005887~integral component of plasma membrane,GO:0009897~external side of plasma membrane,GO:0016021~integral component of membrane,
ENSG00000153563	CD8a molecule(CD8A)	Homo sapiens	GO:0005576~extracellular region,GO:0005886~plasma membrane,GO:0005887~integral component of plasma membrane,GO:0009897~external side of plasma membrane,GO:0016021~integral component of membrane,GO:0042101~T cell receptor complex,
ENSG00000153283	CD96 molecule(CD96)	Homo sapiens	GO:0005737~cytoplasm,GO:0005886~plasma membrane,GO:0005887~integral component of plasma membrane,GO:0005912~adherens junction,GO:0016021~integral component of membrane,
ENSG00000174946	G protein-coupled receptor 171(GPR171)	Homo sapiens	GO:0005887~integral component of plasma membrane,GO:0016021~integral component of membrane,
ENSG00000100351	GRB2-related adaptor protein 2(GRAP2)	Homo sapiens	GO:0005634~nucleus,GO:0005654~nucleoplasm,GO:0005737~cytoplasm,GO:0005768~endosome,GO:0005829~cytosol,
ENSG00000106560	GTPase, IMAP family member 2(GIMAP2)	Homo sapiens	GO:0005737~cytoplasm,GO:0005811~lipid particle,GO:0016021~integral component of membrane,
ENSG00000161405	IKAROS family zinc finger 3(IKZF3)	Homo sapiens	GO:0005634~nucleus,GO:0005737~cytoplasm,GO:0005886~plasma membrane,
ENSG00000113263	IL2 inducible T-cell kinase(ITK)	Homo sapiens	GO:0005622~intracellular,GO:0005829~cytosol,GO:0005911~cell-cell junction,GO:0031234~extrinsic component of cytoplasmic side of plasma membrane,
ENSG00000182866	LCK proto-oncogene, Src family tyrosine kinase(LCK)	Homo sapiens	GO:0000242~pericentriolar material,GO:0001772~immunological synapse,GO:0005829~cytosol,GO:0005886~plasma membrane,GO:0031234~extrinsic component of cytoplasmic side of plasma membrane,GO:0045121~membrane raft,GO:0070062~extracellular exosome,
ENSG00000167984	NLR family CARD domain containing 3(NLRC3)	Homo sapiens	GO:0005737~cytoplasm,
ENSG00000266094	Ras association domain family member 5(RASSF5)	Homo sapiens	GO:0005622~intracellular,GO:0005634~nucleus,GO:0005737~cytoplasm,GO:0005874~microtubule,
ENSG00000183918	SH2 domain containing 1A(SH2D1A)	Homo sapiens	GO:0005737~cytoplasm,GO:0005829~cytosol,
ENSG00000162739	SLAM family member 6(SLAMF6)	Homo sapiens	GO:0005886~plasma membrane,GO:0016021~integral component of membrane,GO:0070062~extracellular exosome,
ENSG00000026751	SLAM family member 7(SLAMF7)	Homo sapiens	GO:0005783~endoplasmic reticulum,GO:0005886~plasma membrane,GO:0016021~integral component of membrane,
ENSG00000101082	Src like adaptor 2(SLA2)	Homo sapiens	GO:0005737~cytoplasm,GO:0005770~late endosome,GO:0005886~plasma membrane,GO:0010008~endosome membrane,GO:0016023~cytoplasmic, membrane-bounded vesicle,
ENSG00000163519	T cell receptor associated transmembrane adaptor 1(TRAT1)	Homo sapiens	GO:0005622~intracellular,GO:0005886~plasma membrane,GO:0005887~integral component of plasma membrane,GO:0042101~T cell receptor complex,
ENSG00000073861	T-box 21(TBX21)	Homo sapiens	GO:0005634~nucleus,GO:0043025~neuronal cell body,
ENSG00000255833	TIFA inhibitor(TIFAB)	Homo sapiens	GO:0005622~intracellular,
ENSG00000009790	TRAF3 interacting protein 3(TRAF3IP3)	Homo sapiens	GO:0016021~integral component of membrane,
ENSG00000143184	X-C motif chemokine ligand 1(XCL1)	Homo sapiens	GO:0005576~extracellular region,GO:0005615~extracellular space,GO:0005623~cell,
ENSG00000143185	X-C motif chemokine ligand 2(XCL2)	Homo sapiens	GO:0005576~extracellular region,GO:0005615~extracellular space,
ENSG00000128284	apolipoprotein L3(APOL3)	Homo sapiens	GO:0005576~extracellular region,GO:0005737~cytoplasm,GO:0016020~membrane,
ENSG00000093072	cat eye syndrome chromosome region, candidate 1(CECR1)	Homo sapiens	GO:0005576~extracellular region,GO:0005615~extracellular space,GO:0005829~cytosol,
ENSG00000172543	cathepsin W(CTSW)	Homo sapiens	GO:0005576~extracellular region,GO:0005615~extracellular space,GO:0005764~lysosome,GO:0016020~membrane,GO:0031089~platelet dense granule lumen,
ENSG00000163508	eomesodermin(EOMES)	Homo sapiens	GO:0005634~nucleus,
ENSG00000100450	granzyme H(GZMH)	Homo sapiens	GO:0005737~cytoplasm,GO:0016020~membrane,GO:0043231~intracellular membrane-bounded organelle,
ENSG00000113088	granzyme K(GZMK)	Homo sapiens	GO:0005576~extracellular region,
ENSG00000196684	hematopoietic SH2 domain containing(HSH2D)	Homo sapiens	GO:0005634~nucleus,GO:0005739~mitochondrion,GO:0005829~cytosol,
ENSG00000005844	integrin subunit alpha L(ITGAL)	Homo sapiens	GO:0005886~plasma membrane,GO:0008305~integrin complex,GO:0009986~cell surface,GO:0016020~membrane,GO:0016021~integral component of membrane,GO:0034687~integrin alphaL-beta2 complex,GO:0070062~extracellular exosome,
ENSG00000076662	intercellular adhesion molecule 3(ICAM3)	Homo sapiens	GO:0005886~plasma membrane,GO:0005887~integral component of plasma membrane,GO:0016020~membrane,GO:0016021~integral component of membrane,GO:0070062~extracellular exosome,
ENSG00000125347	interferon regulatory factor 1(IRF1)	Homo sapiens	GO:0000790~nuclear chromatin,GO:0005634~nucleus,GO:0005654~nucleoplasm,GO:0005737~cytoplasm,GO:0005829~cytosol,
ENSG00000115607	interleukin 18 receptor accessory protein(IL18RAP)	Homo sapiens	GO:0005886~plasma membrane,GO:0016021~integral component of membrane,
ENSG00000100385	interleukin 2 receptor subunit beta(IL2RB)	Homo sapiens	GO:0005622~intracellular,GO:0005886~plasma membrane,GO:0005887~integral component of plasma membrane,GO:0009897~external side of plasma membrane,GO:0016020~membrane,
ENSG00000147168	interleukin 2 receptor subunit gamma(IL2RG)	Homo sapiens	GO:0005622~intracellular,GO:0005886~plasma membrane,GO:0005887~integral component of plasma membrane,GO:0009897~external side of plasma membrane,GO:0016020~membrane,GO:0016021~integral component of membrane,
ENSG00000111796	killer cell lectin like receptor B1(KLRB1)	Homo sapiens	GO:0005886~plasma membrane,GO:0016021~integral component of membrane,
ENSG00000122224	lymphocyte antigen 9(LY9)	Homo sapiens	GO:0005886~plasma membrane,GO:0009986~cell surface,GO:0016021~integral component of membrane,
ENSG00000122188	lymphocyte transmembrane adaptor 1(LAX1)	Homo sapiens	GO:0005737~cytoplasm,GO:0005794~Golgi apparatus,GO:0005886~plasma membrane,GO:0016020~membrane,GO:0016021~integral component of membrane,GO:0045121~membrane raft,
ENSG00000227507	lymphotoxin beta(LTB)	Homo sapiens	GO:0005615~extracellular space,GO:0005886~plasma membrane,GO:0016021~integral component of membrane,
ENSG00000104814	mitogen-activated protein kinase kinase kinase kinase 1(MAP4K1)	Homo sapiens	GO:0005622~intracellular,GO:0005737~cytoplasm,GO:0016020~membrane,
ENSG00000204475	natural cytotoxicity triggering receptor 3(NCR3)	Homo sapiens	GO:0005886~plasma membrane,GO:0005887~integral component of plasma membrane,GO:0005913~cell-cell adherens junction,
ENSG00000078589	purinergic receptor P2Y10(P2RY10)	Homo sapiens	GO:0005886~plasma membrane,GO:0005887~integral component of plasma membrane,GO:0016021~integral component of membrane,
ENSG00000205045	schlafen family member 12 like(SLFN12L)	Homo sapiens	GO:0016021~integral component of membrane,
ENSG00000089012	signal regulatory protein gamma(SIRPG)	Homo sapiens	GO:0005622~intracellular,GO:0005886~plasma membrane,GO:0016020~membrane,GO:0016021~integral component of membrane,
ENSG00000117090	signaling lymphocytic activation molecule family member 1(SLAMF1)	Homo sapiens	GO:0009897~external side of plasma membrane,GO:0009986~cell surface,GO:0016021~integral component of membrane,GO:0045335~phagocytic vesicle,GO:0070062~extracellular exosome,
ENSG00000137078	signaling threshold regulating transmembrane adaptor 1(SIT1)	Homo sapiens	GO:0005886~plasma membrane,GO:0005887~integral component of plasma membrane,GO:0016021~integral component of membrane,GO:0070062~extracellular exosome,
ENSG00000125910	sphingosine-1-phosphate receptor 4(S1PR4)	Homo sapiens	GO:0005886~plasma membrane,GO:0005887~integral component of plasma membrane,
ENSG00000141293	src kinase associated phosphoprotein 1(SKAP1)	Homo sapiens	GO:0005634~nucleus,GO:0005737~cytoplasm,GO:0005829~cytosol,GO:0005886~plasma membrane,GO:0005911~cell-cell junction,GO:0042101~T cell receptor complex,
ENSG00000125735	tumor necrosis factor superfamily member 14(TNFSF14)	Homo sapiens	GO:0005615~extracellular space,GO:0005737~cytoplasm,GO:0005886~plasma membrane,GO:0016021~integral component of membrane,
ENSG00000213886	ubiquitin D(UBD)	Homo sapiens	GO:0005634~nucleus,GO:0005730~nucleolus,GO:0005737~cytoplasm,GO:0016235~aggresome,
ENSG00000115085	zeta chain of T cell receptor associated protein kinase 70(ZAP70)	Homo sapiens	GO:0001772~immunological synapse,GO:0005737~cytoplasm,GO:0005829~cytosol,GO:0005886~plasma membrane,GO:0005911~cell-cell junction,GO:0031234~extrinsic component of cytoplasmic side of plasma membrane,GO:0042101~T cell receptor complex,GO:0045121~membrane raft,
ENSG00000176083	zinc finger protein 683(ZNF683)	Homo sapiens	GO:0005634~nucleus,
ENSG00000124203	zinc finger protein 831(ZNF831)	Homo sapiens	GO:0005634~nucleus,

## Sheet: GOTERM_CC_DIRECT_Chart
Gene Co-Expression Network Analysis Reveals Immune Cell Infiltration as a Favorable Prognostic Marker in Non-Uterine Leiomyosarcoma Mohammad Darzi 1, Saeid Gorgin 1*, Keivan Majidzadeh-A 2 and Rezvan Esmaeili 2* 1 Department of Electrical Engineering and Information Technology, Iranian Research Organization for Science and Technology (IROST), Tehran, Iran; modarzi@irost.ir , gorgin@irost.ir 2 Gen…
Term	Count	%	PValue	Genes	List Total	Pop Hits	Pop Total	Fold Enrichment	Bonferroni	Benjamini	FDR
GO:0042101~T cell receptor complex	7	10.4478	3.20726e-11	ENSG00000163519, ENSG00000115085, ENSG00000141293, ENSG00000153563, ENSG00000198821, ENSG00000167286, ENSG00000198851	67	18	18224	105.778	1.69985e-09	1.69985e-09	3.12916e-08
GO:0009897~external side of plasma membrane	11	16.4179	4.59314e-09	ENSG00000139193, ENSG00000100385, ENSG00000186810, ENSG00000110848, ENSG00000153563, ENSG00000117091, ENSG00000147168, ENSG00000117090, ENSG00000116824, ENSG00000110448, ENSG00000198851	67	213	18224	14.0469	2.43437e-07	1.21718e-07	4.4813e-06
GO:0005887~integral component of plasma membrane	22	32.8358	1.26805e-08	ENSG00000163519, ENSG00000174946, ENSG00000100385, ENSG00000125910, ENSG00000153563, ENSG00000153283, ENSG00000110448, ENSG00000198851, ENSG00000172215, ENSG00000169442, ENSG00000139193, ENSG00000078589, ENSG00000186810, ENSG00000110848, ENSG00000179934, ENSG00000121807, ENSG00000204475, ENSG00000117091, ENSG00000147168, ENSG00000137078, ENSG00000116824, ENSG00000076662	67	1415	18224	4.22898	6.72068e-07	2.24023e-07	1.23718e-05
GO:0005886~plasma membrane	37	55.2239	1.75415e-08	ENSG00000163519, ENSG00000100385, ENSG00000186265, ENSG00000089012, ENSG00000026751, ENSG00000198851, ENSG00000172215, ENSG00000139193, ENSG00000115607, ENSG00000182866, ENSG00000141293, ENSG00000162739, ENSG00000121807, ENSG00000204475, ENSG00000117091, ENSG00000005844, ENSG00000122188, ENSG00000076662, ENSG00000115085, ENSG00000125735, ENSG00000111796, ENSG00000125910, ENSG00000122224, ENSG0000…	67	4121	18224	2.44213	9.29699e-07	2.32425e-07	1.71144e-05
GO:0042105~alpha-beta T cell receptor complex	3	4.47761	0.000128274	ENSG00000198821, ENSG00000167286, ENSG00000198851	67	5	18224	163.2	0.00677592	0.00135887	0.125081
GO:0016021~integral component of membrane	33	49.2537	0.000403414	ENSG00000174946, ENSG00000009790, ENSG00000186265, ENSG00000089012, ENSG00000026751, ENSG00000198851, ENSG00000172215, ENSG00000115607, ENSG00000205045, ENSG00000162739, ENSG00000121807, ENSG00000117091, ENSG00000005844, ENSG00000122188, ENSG00000117090, ENSG00000076662, ENSG00000125735, ENSG00000111796, ENSG00000122224, ENSG00000106560, ENSG00000153563, ENSG00000153283, ENSG00000110448, ENSG0000…	67	5163	18224	1.73852	0.0211582	0.00355786	0.392896
GO:0005911~cell-cell junction	5	7.46269	0.00350362	ENSG00000115085, ENSG00000141293, ENSG00000113263, ENSG00000116824, ENSG00000198851	67	172	18224	7.90698	0.169741	0.026224	3.36635
GO:0001772~immunological synapse	3	4.47761	0.00672522	ENSG00000115085, ENSG00000182866, ENSG00000198851	67	34	18224	24	0.300675	0.0437205	6.37158
GO:0016020~membrane	15	22.3881	0.0241789	ENSG00000100385, ENSG00000104814, ENSG00000089012, ENSG00000110448, ENSG00000169442, ENSG00000100450, ENSG00000128284, ENSG00000172543, ENSG00000121380, ENSG00000117091, ENSG00000198821, ENSG00000005844, ENSG00000147168, ENSG00000122188, ENSG00000076662	67	2200	18224	1.85455	0.726712	0.13423	21.2428
GO:0031234~extrinsic component of cytoplasmic side of plasma membrane	3	4.47761	0.0252414	ENSG00000115085, ENSG00000182866, ENSG00000113263	67	68	18224	12	0.742045	0.126718	22.0755
GO:0045121~membrane raft	4	5.97015	0.038741	ENSG00000115085, ENSG00000182866, ENSG00000117091, ENSG00000122188	67	206	18224	5.28155	0.87682	0.173349	31.9885
GO:0046658~anchored component of plasma membrane	2	2.98507	0.0966672	ENSG00000117091, ENSG00000116824	67	28	18224	19.4286	0.99543	0.361745	62.9124

## Sheet: GOTERM_MF_DIRECT
Gene Co-Expression Network Analysis Reveals Immune Cell Infiltration as a Favorable Prognostic Marker in Non-Uterine Leiomyosarcoma Mohammad Darzi 1, Saeid Gorgin 1*, Keivan Majidzadeh-A 2 and Rezvan Esmaeili 2* 1 Department of Electrical Engineering and Information Technology, Iranian Research Organization for Science and Technology (IROST), Tehran, Iran; modarzi@irost.ir , gorgin@irost.ir 2 Gen…
ID	Gene Name	Species	GOTERM_MF_DIRECT
ENSG00000121380	BCL2 like 14(BCL2L14)	Homo sapiens	GO:0005515~protein binding,GO:0019901~protein kinase binding,
ENSG00000271503	C-C motif chemokine ligand 5(CCL5)	Homo sapiens	GO:0004435~phosphatidylinositol phospholipase C activity,GO:0004672~protein kinase activity,GO:0005515~protein binding,GO:0008009~chemokine activity,GO:0016004~phospholipase activator activity,GO:0030298~receptor signaling protein tyrosine kinase activator activity,GO:0031726~CCR1 chemokine receptor binding,GO:0031729~CCR4 chemokine receptor binding,GO:0031730~CCR5 chemokine receptor binding,GO:0…
ENSG00000121807	C-C motif chemokine receptor 2(CCR2)	Homo sapiens	GO:0004950~chemokine receptor activity,GO:0016493~C-C chemokine receptor activity,GO:0031727~CCR2 chemokine receptor binding,GO:0042803~protein homodimerization activity,
ENSG00000179934	C-C motif chemokine receptor 8(CCR8)	Homo sapiens	GO:0004950~chemokine receptor activity,GO:0015026~coreceptor activity,GO:0016493~C-C chemokine receptor activity,
ENSG00000186810	C-X-C motif chemokine receptor 3(CXCR3)	Homo sapiens	GO:0004872~receptor activity,GO:0004950~chemokine receptor activity,GO:0016494~C-X-C chemokine receptor activity,GO:0019956~chemokine binding,GO:0019958~C-X-C chemokine binding,
ENSG00000172215	C-X-C motif chemokine receptor 6(CXCR6)	Homo sapiens	GO:0004930~G-protein coupled receptor activity,GO:0015026~coreceptor activity,GO:0016494~C-X-C chemokine receptor activity,GO:0019958~C-X-C chemokine binding,
ENSG00000116824	CD2 molecule(CD2)	Homo sapiens	GO:0004872~receptor activity,GO:0005102~receptor binding,GO:0005515~protein binding,GO:0042803~protein homodimerization activity,
ENSG00000198821	CD247 molecule(CD247)	Homo sapiens	GO:0004888~transmembrane signaling receptor activity,GO:0005515~protein binding,GO:0042802~identical protein binding,GO:0042803~protein homodimerization activity,
ENSG00000139193	CD27 molecule(CD27)	Homo sapiens	GO:0004888~transmembrane signaling receptor activity,GO:0005031~tumor necrosis factor-activated receptor activity,GO:0005515~protein binding,GO:0043027~cysteine-type endopeptidase inhibitor activity involved in apoptotic process,
ENSG00000167286	CD3d molecule(CD3D)	Homo sapiens	GO:0003713~transcription coactivator activity,GO:0004888~transmembrane signaling receptor activity,GO:0046982~protein heterodimerization activity,
ENSG00000198851	CD3e molecule(CD3E)	Homo sapiens	GO:0004888~transmembrane signaling receptor activity,GO:0005057~receptor signaling protein activity,GO:0005515~protein binding,GO:0017124~SH3 domain binding,GO:0019901~protein kinase binding,GO:0030159~receptor signaling complex scaffold activity,GO:0042608~T cell receptor binding,GO:0046982~protein heterodimerization activity,
ENSG00000117091	CD48 molecule(CD48)	Homo sapiens	GO:0003823~antigen binding,GO:0004872~receptor activity,GO:0005515~protein binding,
ENSG00000110448	CD5 molecule(CD5)	Homo sapiens	GO:0004872~receptor activity,GO:0004888~transmembrane signaling receptor activity,GO:0005044~scavenger receptor activity,GO:0005515~protein binding,
ENSG00000110848	CD69 molecule(CD69)	Homo sapiens	GO:0004888~transmembrane signaling receptor activity,GO:0005509~calcium ion binding,GO:0005515~protein binding,GO:0030246~carbohydrate binding,
ENSG00000153563	CD8a molecule(CD8A)	Homo sapiens	GO:0005515~protein binding,GO:0015026~coreceptor activity,GO:0019901~protein kinase binding,GO:0042288~MHC class I protein binding,GO:0042803~protein homodimerization activity,
ENSG00000174946	G protein-coupled receptor 171(GPR171)	Homo sapiens	GO:0004930~G-protein coupled receptor activity,GO:0045028~G-protein coupled purinergic nucleotide receptor activity,
ENSG00000100351	GRB2-related adaptor protein 2(GRAP2)	Homo sapiens	GO:0005070~SH3/SH2 adaptor activity,GO:0005515~protein binding,
ENSG00000106560	GTPase, IMAP family member 2(GIMAP2)	Homo sapiens	GO:0005525~GTP binding,
ENSG00000161405	IKAROS family zinc finger 3(IKZF3)	Homo sapiens	GO:0000977~RNA polymerase II regulatory region sequence-specific DNA binding,GO:0001228~transcriptional activator activity, RNA polymerase II transcription regulatory region sequence-specific binding,GO:0003676~nucleic acid binding,GO:0003700~transcription factor activity, sequence-specific DNA binding,GO:0005515~protein binding,GO:0042802~identical protein binding,GO:0042803~protein homodimeriza…
ENSG00000113263	IL2 inducible T-cell kinase(ITK)	Homo sapiens	GO:0004715~non-membrane spanning protein tyrosine kinase activity,GO:0005102~receptor binding,GO:0005515~protein binding,GO:0005524~ATP binding,GO:0046872~metal ion binding,
ENSG00000182866	LCK proto-oncogene, Src family tyrosine kinase(LCK)	Homo sapiens	GO:0001948~glycoprotein binding,GO:0004713~protein tyrosine kinase activity,GO:0004715~non-membrane spanning protein tyrosine kinase activity,GO:0004722~protein serine/threonine phosphatase activity,GO:0005515~protein binding,GO:0005524~ATP binding,GO:0008022~protein C-terminus binding,GO:0016301~kinase activity,GO:0019901~protein kinase binding,GO:0019903~protein phosphatase binding,GO:0042169~S…
ENSG00000167984	NLR family CARD domain containing 3(NLRC3)	Homo sapiens	GO:0005524~ATP binding,
ENSG00000266094	Ras association domain family member 5(RASSF5)	Homo sapiens	GO:0005515~protein binding,GO:0017016~Ras GTPase binding,GO:0046872~metal ion binding,
ENSG00000183918	SH2 domain containing 1A(SH2D1A)	Homo sapiens	GO:0005070~SH3/SH2 adaptor activity,GO:0005515~protein binding,
ENSG00000162739	SLAM family member 6(SLAMF6)	Homo sapiens	GO:0005515~protein binding,
ENSG00000101082	Src like adaptor 2(SLA2)	Homo sapiens	GO:0005070~SH3/SH2 adaptor activity,GO:0005515~protein binding,GO:0047485~protein N-terminus binding,
ENSG00000163519	T cell receptor associated transmembrane adaptor 1(TRAT1)	Homo sapiens	GO:0005068~transmembrane receptor protein tyrosine kinase adaptor activity,GO:0046934~phosphatidylinositol-4,5-bisphosphate 3-kinase activity,
ENSG00000073861	T-box 21(TBX21)	Homo sapiens	GO:0003700~transcription factor activity, sequence-specific DNA binding,GO:0044212~transcription regulatory region DNA binding,
ENSG00000009790	TRAF3 interacting protein 3(TRAF3IP3)	Homo sapiens	GO:0005515~protein binding,
ENSG00000143184	X-C motif chemokine ligand 1(XCL1)	Homo sapiens	GO:0008009~chemokine activity,GO:0042379~chemokine receptor binding,GO:0042803~protein homodimerization activity,GO:0048020~CCR chemokine receptor binding,
ENSG00000143185	X-C motif chemokine ligand 2(XCL2)	Homo sapiens	GO:0005515~protein binding,GO:0008009~chemokine activity,GO:0048020~CCR chemokine receptor binding,
ENSG00000128284	apolipoprotein L3(APOL3)	Homo sapiens	GO:0004871~signal transducer activity,GO:0005319~lipid transporter activity,GO:0008289~lipid binding,
ENSG00000093072	cat eye syndrome chromosome region, candidate 1(CECR1)	Homo sapiens	GO:0004000~adenosine deaminase activity,GO:0008083~growth factor activity,GO:0008201~heparin binding,GO:0008270~zinc ion binding,GO:0019239~deaminase activity,GO:0031685~adenosine receptor binding,GO:0042803~protein homodimerization activity,GO:0043394~proteoglycan binding,
ENSG00000172543	cathepsin W(CTSW)	Homo sapiens	GO:0004197~cysteine-type endopeptidase activity,GO:0008234~cysteine-type peptidase activity,
ENSG00000163508	eomesodermin(EOMES)	Homo sapiens	GO:0000977~RNA polymerase II regulatory region sequence-specific DNA binding,GO:0001102~RNA polymerase II activating transcription factor binding,GO:0001191~transcriptional repressor activity, RNA polymerase II transcription factor binding,GO:0003677~DNA binding,GO:0003682~chromatin binding,GO:0003700~transcription factor activity, sequence-specific DNA binding,GO:0043565~sequence-specific DNA bi…
ENSG00000100450	granzyme H(GZMH)	Homo sapiens	GO:0004252~serine-type endopeptidase activity,
ENSG00000113088	granzyme K(GZMK)	Homo sapiens	GO:0004252~serine-type endopeptidase activity,GO:0008236~serine-type peptidase activity,
ENSG00000196684	hematopoietic SH2 domain containing(HSH2D)	Homo sapiens	GO:0005070~SH3/SH2 adaptor activity,GO:0005515~protein binding,
ENSG00000005844	integrin subunit alpha L(ITGAL)	Homo sapiens	GO:0005515~protein binding,GO:0030369~ICAM-3 receptor activity,GO:0032403~protein complex binding,GO:0046872~metal ion binding,GO:0046982~protein heterodimerization activity,GO:0050839~cell adhesion molecule binding,
ENSG00000076662	intercellular adhesion molecule 3(ICAM3)	Homo sapiens	GO:0005102~receptor binding,GO:0005178~integrin binding,GO:0005515~protein binding,
ENSG00000125347	interferon regulatory factor 1(IRF1)	Homo sapiens	GO:0000975~regulatory region DNA binding,GO:0000978~RNA polymerase II core promoter proximal region sequence-specific DNA binding,GO:0001077~transcriptional activator activity, RNA polymerase II core promoter proximal region sequence-specific binding,GO:0003677~DNA binding,GO:0003700~transcription factor activity, sequence-specific DNA binding,GO:0005515~protein binding,GO:0043565~sequence-specif…
ENSG00000115607	interleukin 18 receptor accessory protein(IL18RAP)	Homo sapiens	GO:0004872~receptor activity,
ENSG00000100385	interleukin 2 receptor subunit beta(IL2RB)	Homo sapiens	GO:0004911~interleukin-2 receptor activity,GO:0005088~Ras guanyl-nucleotide exchange factor activity,GO:0005515~protein binding,GO:0019976~interleukin-2 binding,
ENSG00000147168	interleukin 2 receptor subunit gamma(IL2RG)	Homo sapiens	GO:0004896~cytokine receptor activity,GO:0004911~interleukin-2 receptor activity,GO:0004913~interleukin-4 receptor activity,GO:0004917~interleukin-7 receptor activity,GO:0005088~Ras guanyl-nucleotide exchange factor activity,GO:0005515~protein binding,GO:0019976~interleukin-2 binding,
ENSG00000111796	killer cell lectin like receptor B1(KLRB1)	Homo sapiens	GO:0004888~transmembrane signaling receptor activity,GO:0030246~carbohydrate binding,
ENSG00000122188	lymphocyte transmembrane adaptor 1(LAX1)	Homo sapiens	GO:0005515~protein binding,GO:0019901~protein kinase binding,GO:0042169~SH2 domain binding,
ENSG00000227507	lymphotoxin beta(LTB)	Homo sapiens	GO:0005102~receptor binding,GO:0005125~cytokine activity,GO:0005164~tumor necrosis factor receptor binding,
ENSG00000104814	mitogen-activated protein kinase kinase kinase kinase 1(MAP4K1)	Homo sapiens	GO:0004672~protein kinase activity,GO:0004674~protein serine/threonine kinase activity,GO:0005515~protein binding,GO:0005524~ATP binding,GO:0008349~MAP kinase kinase kinase kinase activity,
ENSG00000204475	natural cytotoxicity triggering receptor 3(NCR3)	Homo sapiens	GO:0004872~receptor activity,GO:0005102~receptor binding,GO:0042803~protein homodimerization activity,GO:0050839~cell adhesion molecule binding,
ENSG00000078589	purinergic receptor P2Y10(P2RY10)	Homo sapiens	GO:0004930~G-protein coupled receptor activity,GO:0045028~G-protein coupled purinergic nucleotide receptor activity,
ENSG00000205045	schlafen family member 12 like(SLFN12L)	Homo sapiens	GO:0005524~ATP binding,
ENSG00000089012	signal regulatory protein gamma(SIRPG)	Homo sapiens	GO:0005515~protein binding,
ENSG00000117090	signaling lymphocytic activation molecule family member 1(SLAMF1)	Homo sapiens	GO:0001618~virus receptor activity,GO:0003823~antigen binding,GO:0004872~receptor activity,GO:0004888~transmembrane signaling receptor activity,GO:0005515~protein binding,
ENSG00000137078	signaling threshold regulating transmembrane adaptor 1(SIT1)	Homo sapiens	GO:0005515~protein binding,GO:0019900~kinase binding,GO:0042169~SH2 domain binding,
ENSG00000125910	sphingosine-1-phosphate receptor 4(S1PR4)	Homo sapiens	GO:0004930~G-protein coupled receptor activity,GO:0008289~lipid binding,GO:0038036~sphingosine-1-phosphate receptor activity,
ENSG00000141293	src kinase associated phosphoprotein 1(SKAP1)	Homo sapiens	GO:0005070~SH3/SH2 adaptor activity,GO:0005515~protein binding,GO:0017124~SH3 domain binding,GO:0019901~protein kinase binding,GO:0019903~protein phosphatase binding,GO:0032403~protein complex binding,GO:0042169~SH2 domain binding,
ENSG00000125735	tumor necrosis factor superfamily member 14(TNFSF14)	Homo sapiens	GO:0005102~receptor binding,GO:0005125~cytokine activity,GO:0005164~tumor necrosis factor receptor binding,GO:0005515~protein binding,GO:0043027~cysteine-type endopeptidase inhibitor activity involved in apoptotic process,
ENSG00000213886	ubiquitin D(UBD)	Homo sapiens	GO:0005515~protein binding,GO:0070628~proteasome binding,
ENSG00000115085	zeta chain of T cell receptor associated protein kinase 70(ZAP70)	Homo sapiens	GO:0004713~protein tyrosine kinase activity,GO:0004715~non-membrane spanning protein tyrosine kinase activity,GO:0005102~receptor binding,GO:0005515~protein binding,GO:0005524~ATP binding,
ENSG00000176083	zinc finger protein 683(ZNF683)	Homo sapiens	GO:0001047~core promoter binding,GO:0001191~transcriptional repressor activity, RNA polymerase II transcription factor binding,GO:0003677~DNA binding,GO:0046872~metal ion binding,GO:1990841~promoter-specific chromatin binding,
ENSG00000124203	zinc finger protein 831(ZNF831)	Homo sapiens	GO:0003700~transcription factor activity, sequence-specific DNA binding,GO:0043565~sequence-specific DNA binding,GO:0044212~transcription regulatory region DNA binding,GO:0046872~metal ion binding,

## Sheet: GOTERM_MF_DIRECT_chart
Gene Co-Expression Network Analysis Reveals Immune Cell Infiltration as a Favorable Prognostic Marker in Non-Uterine Leiomyosarcoma Mohammad Darzi 1, Saeid Gorgin 1*, Keivan Majidzadeh-A 2 and Rezvan Esmaeili 2* 1 Department of Electrical Engineering and Information Technology, Iranian Research Organization for Science and Technology (IROST), Tehran, Iran; modarzi@irost.ir , gorgin@irost.ir 2 Gen…
Term	Count	%	PValue	Genes	List Total	Pop Hits	Pop Total	Fold Enrichment	Bonferroni	Benjamini	FDR
GO:0004888~transmembrane signaling receptor activity	8	11.9403	1.0419e-05	ENSG00000139193, ENSG00000111796, ENSG00000110848, ENSG00000198821, ENSG00000167286, ENSG00000117090, ENSG00000110448, ENSG00000198851	61	214	16881	10.3453	0.00113503	0.00113503	0.0117512
GO:0005070~SH3/SH2 adaptor activity	5	7.46269	4.61261e-05	ENSG00000141293, ENSG00000183918, ENSG00000100351, ENSG00000101082, ENSG00000196684	61	56	16881	24.7087	0.00501524	0.00251077	0.0520143
GO:0004872~receptor activity	7	10.4478	0.000118177	ENSG00000115607, ENSG00000186810, ENSG00000204475, ENSG00000117091, ENSG00000117090, ENSG00000116824, ENSG00000110448	61	217	16881	8.92702	0.0127994	0.00428481	0.133214
GO:0042169~SH2 domain binding	4	5.97015	0.000146046	ENSG00000182866, ENSG00000141293, ENSG00000137078, ENSG00000122188	61	29	16881	38.1707	0.0157941	0.00397214	0.164605
GO:0005102~receptor binding	7	10.4478	0.0015504	ENSG00000115085, ENSG00000125735, ENSG00000227507, ENSG00000204475, ENSG00000113263, ENSG00000116824, ENSG00000076662	61	353	16881	5.48772	0.155596	0.0332593	1.73486
GO:0004950~chemokine receptor activity	3	4.47761	0.00163251	ENSG00000186810, ENSG00000179934, ENSG00000121807	61	17	16881	48.8361	0.163132	0.0292454	1.82597
GO:0042803~protein homodimerization activity	9	13.4328	0.00412148	ENSG00000143184, ENSG00000093072, ENSG00000153563, ENSG00000121807, ENSG00000204475, ENSG00000271503, ENSG00000161405, ENSG00000198821, ENSG00000116824	61	730	16881	3.41183	0.36248	0.0622857	4.55148
GO:0015026~coreceptor activity	3	4.47761	0.00506903	ENSG00000153563, ENSG00000179934, ENSG00000172215	61	30	16881	27.6738	0.425313	0.0668984	5.57083
GO:0019976~interleukin-2 binding	2	2.98507	0.0106256	ENSG00000100385, ENSG00000147168	61	3	16881	184.492	0.687888	0.121357	11.3514
GO:0004911~interleukin-2 receptor activity	2	2.98507	0.0106256	ENSG00000100385, ENSG00000147168	61	3	16881	184.492	0.687888	0.121357	11.3514
GO:0019901~protein kinase binding	6	8.95522	0.010704	ENSG00000182866, ENSG00000141293, ENSG00000153563, ENSG00000121380, ENSG00000122188, ENSG00000198851	61	376	16881	4.41603	0.690572	0.110684	11.4306
GO:0004715~non-membrane spanning protein tyrosine kinase activity	3	4.47761	0.01163	ENSG00000115085, ENSG00000182866, ENSG00000113263	61	46	16881	18.0481	0.720596	0.109452	12.3612
GO:0008009~chemokine activity	3	4.47761	0.0131248	ENSG00000143184, ENSG00000143185, ENSG00000271503	61	49	16881	16.9431	0.763089	0.113085	13.8446
GO:0019958~C-X-C chemokine binding	2	2.98507	0.0141428	ENSG00000186810, ENSG00000172215	61	4	16881	138.369	0.788297	0.112573	14.8417
GO:0016494~C-X-C chemokine receptor activity	2	2.98507	0.0246206	ENSG00000186810, ENSG00000172215	61	7	16881	79.0679	0.933943	0.176415	24.5106
GO:0042379~chemokine receptor binding	2	2.98507	0.0280889	ENSG00000143184, ENSG00000271503	61	8	16881	69.1844	0.955198	0.187008	27.4834
GO:0001191~transcriptional repressor activity, RNA polymerase II transcription factor binding	2	2.98507	0.0418409	ENSG00000176083, ENSG00000163508	61	12	16881	46.123	0.990522	0.252616	38.2508
GO:0016493~C-C chemokine receptor activity	2	2.98507	0.0418409	ENSG00000179934, ENSG00000121807	61	12	16881	46.123	0.990522	0.252616	38.2508
GO:0045028~G-protein coupled purinergic nucleotide receptor activity	2	2.98507	0.048645	ENSG00000078589, ENSG00000174946	61	14	16881	39.534	0.995641	0.273663	43.0201
GO:0048020~CCR chemokine receptor binding	2	2.98507	0.07868	ENSG00000143184, ENSG00000143185	61	23	16881	24.0641	0.999868	0.391184	60.3194
GO:0043027~cysteine-type endopeptidase inhibitor activity involved in apoptotic process	2	2.98507	0.07868	ENSG00000139193, ENSG00000125735	61	23	16881	24.0641	0.999868	0.391184	60.3194
GO:0005164~tumor necrosis factor receptor binding	2	2.98507	0.0981833	ENSG00000125735, ENSG00000227507	61	29	16881	19.0854	0.999987	0.44726	68.8277

## Sheet:  KEGG_PATHWAY
Gene Co-Expression Network Analysis Reveals Immune Cell Infiltration as a Favorable Prognostic Marker in Non-Uterine Leiomyosarcoma Mohammad Darzi 1, Saeid Gorgin 1*, Keivan Majidzadeh-A 2 and Rezvan Esmaeili 2* 1 Department of Electrical Engineering and Information Technology, Iranian Research Organization for Science and Technology (IROST), Tehran, Iran; modarzi@irost.ir , gorgin@irost.ir 2 Gen…
ID	Gene Name	Species	KEGG_PATHWAY
ENSG00000271503	C-C motif chemokine ligand 5(CCL5)	Homo sapiens	hsa04060:Cytokine-cytokine receptor interaction,hsa04062:Chemokine signaling pathway,hsa04620:Toll-like receptor signaling pathway,hsa04621:NOD-like receptor signaling pathway,hsa04623:Cytosolic DNA-sensing pathway,hsa04668:TNF signaling pathway,hsa05020:Prion diseases,hsa05120:Epithelial cell signaling in Helicobacter pylori infection,hsa05142:Chagas disease (American trypanosomiasis),hsa05164:I…
ENSG00000121807	C-C motif chemokine receptor 2(CCR2)	Homo sapiens	hsa04060:Cytokine-cytokine receptor interaction,hsa04062:Chemokine signaling pathway,
ENSG00000179934	C-C motif chemokine receptor 8(CCR8)	Homo sapiens	hsa04060:Cytokine-cytokine receptor interaction,hsa04062:Chemokine signaling pathway,hsa05203:Viral carcinogenesis,
ENSG00000186810	C-X-C motif chemokine receptor 3(CXCR3)	Homo sapiens	hsa04060:Cytokine-cytokine receptor interaction,hsa04062:Chemokine signaling pathway,
ENSG00000172215	C-X-C motif chemokine receptor 6(CXCR6)	Homo sapiens	hsa04060:Cytokine-cytokine receptor interaction,hsa04062:Chemokine signaling pathway,
ENSG00000116824	CD2 molecule(CD2)	Homo sapiens	hsa04514:Cell adhesion molecules (CAMs),hsa04640:Hematopoietic cell lineage,
ENSG00000198821	CD247 molecule(CD247)	Homo sapiens	hsa04650:Natural killer cell mediated cytotoxicity,hsa04660:T cell receptor signaling pathway,hsa05142:Chagas disease (American trypanosomiasis),
ENSG00000139193	CD27 molecule(CD27)	Homo sapiens	hsa04060:Cytokine-cytokine receptor interaction,
ENSG00000167286	CD3d molecule(CD3D)	Homo sapiens	hsa04640:Hematopoietic cell lineage,hsa04660:T cell receptor signaling pathway,hsa05142:Chagas disease (American trypanosomiasis),hsa05162:Measles,hsa05166:HTLV-I infection,hsa05340:Primary immunodeficiency,
ENSG00000198851	CD3e molecule(CD3E)	Homo sapiens	hsa04640:Hematopoietic cell lineage,hsa04660:T cell receptor signaling pathway,hsa05142:Chagas disease (American trypanosomiasis),hsa05162:Measles,hsa05166:HTLV-I infection,hsa05340:Primary immunodeficiency,
ENSG00000117091	CD48 molecule(CD48)	Homo sapiens	hsa04650:Natural killer cell mediated cytotoxicity,
ENSG00000110448	CD5 molecule(CD5)	Homo sapiens	hsa04640:Hematopoietic cell lineage,
ENSG00000153563	CD8a molecule(CD8A)	Homo sapiens	hsa04514:Cell adhesion molecules (CAMs),hsa04612:Antigen processing and presentation,hsa04640:Hematopoietic cell lineage,hsa04660:T cell receptor signaling pathway,hsa05340:Primary immunodeficiency,
ENSG00000100351	GRB2-related adaptor protein 2(GRAP2)	Homo sapiens	hsa04660:T cell receptor signaling pathway,
ENSG00000113263	IL2 inducible T-cell kinase(ITK)	Homo sapiens	hsa04062:Chemokine signaling pathway,hsa04660:T cell receptor signaling pathway,hsa04670:Leukocyte transendothelial migration,
ENSG00000182866	LCK proto-oncogene, Src family tyrosine kinase(LCK)	Homo sapiens	hsa04064:NF-kappa B signaling pathway,hsa04380:Osteoclast differentiation,hsa04650:Natural killer cell mediated cytotoxicity,hsa04660:T cell receptor signaling pathway,hsa05166:HTLV-I infection,hsa05340:Primary immunodeficiency,
ENSG00000266094	Ras association domain family member 5(RASSF5)	Homo sapiens	hsa04014:Ras signaling pathway,hsa04015:Rap1 signaling pathway,hsa04670:Leukocyte transendothelial migration,hsa05200:Pathways in cancer,hsa05223:Non-small cell lung cancer,
ENSG00000183918	SH2 domain containing 1A(SH2D1A)	Homo sapiens	hsa04650:Natural killer cell mediated cytotoxicity,hsa05162:Measles,
ENSG00000073861	T-box 21(TBX21)	Homo sapiens	hsa05321:Inflammatory bowel disease (IBD),
ENSG00000143184	X-C motif chemokine ligand 1(XCL1)	Homo sapiens	hsa04060:Cytokine-cytokine receptor interaction,hsa04062:Chemokine signaling pathway,
ENSG00000143185	X-C motif chemokine ligand 2(XCL2)	Homo sapiens	hsa04060:Cytokine-cytokine receptor interaction,hsa04062:Chemokine signaling pathway,
ENSG00000093072	cat eye syndrome chromosome region, candidate 1(CECR1)	Homo sapiens	hsa00230:Purine metabolism,hsa01100:Metabolic pathways,
ENSG00000172543	cathepsin W(CTSW)	Homo sapiens	hsa04142:Lysosome,
ENSG00000005844	integrin subunit alpha L(ITGAL)	Homo sapiens	hsa04015:Rap1 signaling pathway,hsa04514:Cell adhesion molecules (CAMs),hsa04650:Natural killer cell mediated cytotoxicity,hsa04670:Leukocyte transendothelial migration,hsa04810:Regulation of actin cytoskeleton,hsa05144:Malaria,hsa05150:Staphylococcus aureus infection,hsa05166:HTLV-I infection,hsa05169:Epstein-Barr virus infection,hsa05323:Rheumatoid arthritis,hsa05416:Viral myocarditis,
ENSG00000076662	intercellular adhesion molecule 3(ICAM3)	Homo sapiens	hsa04514:Cell adhesion molecules (CAMs),
ENSG00000125347	interferon regulatory factor 1(IRF1)	Homo sapiens	hsa04917:Prolactin signaling pathway,hsa05133:Pertussis,hsa05160:Hepatitis C,
ENSG00000115607	interleukin 18 receptor accessory protein(IL18RAP)	Homo sapiens	hsa04060:Cytokine-cytokine receptor interaction,hsa05321:Inflammatory bowel disease (IBD),
ENSG00000100385	interleukin 2 receptor subunit beta(IL2RB)	Homo sapiens	hsa04060:Cytokine-cytokine receptor interaction,hsa04144:Endocytosis,hsa04151:PI3K-Akt signaling pathway,hsa04630:Jak-STAT signaling pathway,hsa05162:Measles,hsa05166:HTLV-I infection,hsa05202:Transcriptional misregulation in cancer,
ENSG00000147168	interleukin 2 receptor subunit gamma(IL2RG)	Homo sapiens	hsa04060:Cytokine-cytokine receptor interaction,hsa04144:Endocytosis,hsa04151:PI3K-Akt signaling pathway,hsa04630:Jak-STAT signaling pathway,hsa05162:Measles,hsa05166:HTLV-I infection,hsa05321:Inflammatory bowel disease (IBD),hsa05340:Primary immunodeficiency,
ENSG00000111796	killer cell lectin like receptor B1(KLRB1)	Homo sapiens	hsa05144:Malaria,
ENSG00000227507	lymphotoxin beta(LTB)	Homo sapiens	hsa04060:Cytokine-cytokine receptor interaction,hsa04064:NF-kappa B signaling pathway,hsa05323:Rheumatoid arthritis,
ENSG00000104814	mitogen-activated protein kinase kinase kinase kinase 1(MAP4K1)	Homo sapiens	hsa04010:MAPK signaling pathway,
ENSG00000204475	natural cytotoxicity triggering receptor 3(NCR3)	Homo sapiens	hsa04650:Natural killer cell mediated cytotoxicity,
ENSG00000078589	purinergic receptor P2Y10(P2RY10)	Homo sapiens	hsa04080:Neuroactive ligand-receptor interaction,
ENSG00000089012	signal regulatory protein gamma(SIRPG)	Homo sapiens	hsa04380:Osteoclast differentiation,
ENSG00000117090	signaling lymphocytic activation molecule family member 1(SLAMF1)	Homo sapiens	hsa05162:Measles,
ENSG00000125910	sphingosine-1-phosphate receptor 4(S1PR4)	Homo sapiens	hsa04068:FoxO signaling pathway,hsa04071:Sphingolipid signaling pathway,hsa04080:Neuroactive ligand-receptor interaction,
ENSG00000141293	src kinase associated phosphoprotein 1(SKAP1)	Homo sapiens	hsa04015:Rap1 signaling pathway,
ENSG00000125735	tumor necrosis factor superfamily member 14(TNFSF14)	Homo sapiens	hsa04060:Cytokine-cytokine receptor interaction,hsa04064:NF-kappa B signaling pathway,hsa05168:Herpes simplex infection,
ENSG00000115085	zeta chain of T cell receptor associated protein kinase 70(ZAP70)	Homo sapiens	hsa04014:Ras signaling pathway,hsa04064:NF-kappa B signaling pathway,hsa04650:Natural killer cell mediated cytotoxicity,hsa04660:T cell receptor signaling pathway,hsa05340:Primary immunodeficiency,

## Sheet:  KEGG_PATHWAY_Chart
Gene Co-Expression Network Analysis Reveals Immune Cell Infiltration as a Favorable Prognostic Marker in Non-Uterine Leiomyosarcoma Mohammad Darzi 1, Saeid Gorgin 1*, Keivan Majidzadeh-A 2 and Rezvan Esmaeili 2* 1 Department of Electrical Engineering and Information Technology, Iranian Research Organization for Science and Technology (IROST), Tehran, Iran; modarzi@irost.ir , gorgin@irost.ir 2 Gen…
Term	Count	%	PValue	Genes	List Total	Pop Hits	Pop Total	Fold Enrichment	Bonferroni	Benjamini	FDR
hsa04060:Cytokine-cytokine receptor interaction	13	19.403	4.83027e-09	ENSG00000100385, ENSG00000125735, ENSG00000172215, ENSG00000143184, ENSG00000143185, ENSG00000139193, ENSG00000115607, ENSG00000186810, ENSG00000227507, ENSG00000179934, ENSG00000121807, ENSG00000271503, ENSG00000147168	40	243	6879	9.20031	2.31853e-07	2.31853e-07	4.6098e-06
hsa05340:Primary immunodeficiency	6	8.95522	1.10878e-06	ENSG00000115085, ENSG00000182866, ENSG00000153563, ENSG00000167286, ENSG00000147168, ENSG00000198851	40	34	6879	30.3485	5.32202e-05	2.66105e-05	0.00105817
hsa04660:T cell receptor signaling pathway	8	11.9403	1.16683e-06	ENSG00000115085, ENSG00000182866, ENSG00000153563, ENSG00000198821, ENSG00000167286, ENSG00000113263, ENSG00000100351, ENSG00000198851	40	100	6879	13.758	5.60065e-05	1.86692e-05	0.00111357
hsa04650:Natural killer cell mediated cytotoxicity	7	10.4478	5.56028e-05	ENSG00000115085, ENSG00000182866, ENSG00000183918, ENSG00000204475, ENSG00000117091, ENSG00000005844, ENSG00000198821	40	122	6879	9.86742	0.00266545	0.000667029	0.0530523
hsa04062:Chemokine signaling pathway	8	11.9403	6.97423e-05	ENSG00000143184, ENSG00000143185, ENSG00000186810, ENSG00000179934, ENSG00000121807, ENSG00000271503, ENSG00000113263, ENSG00000172215	40	186	6879	7.39677	0.00334215	0.000669326	0.0665393
hsa05162:Measles	6	8.95522	0.000850883	ENSG00000100385, ENSG00000183918, ENSG00000167286, ENSG00000147168, ENSG00000117090, ENSG00000198851	40	133	6879	7.75827	0.0400363	0.00678683	0.809102
hsa04640:Hematopoietic cell lineage	5	7.46269	0.00140076	ENSG00000153563, ENSG00000167286, ENSG00000116824, ENSG00000110448, ENSG00000198851	40	87	6879	9.88362	0.0650699	0.00956589	1.32885
hsa04064:NF-kappa B signaling pathway	4	5.97015	0.0128633	ENSG00000115085, ENSG00000182866, ENSG00000125735, ENSG00000227507	40	87	6879	7.9069	0.462831	0.0747399	11.623
hsa05166:HTLV-I infection	6	8.95522	0.0136122	ENSG00000182866, ENSG00000100385, ENSG00000005844, ENSG00000167286, ENSG00000147168, ENSG00000198851	40	254	6879	4.0624	0.482049	0.0704896	12.2608
hsa05142:Chagas disease (American trypanosomiasis)	4	5.97015	0.0206907	ENSG00000271503, ENSG00000198821, ENSG00000167286, ENSG00000198851	40	104	6879	6.61442	0.633432	0.0954857	18.0888
hsa04514:Cell adhesion molecules (CAMs)	4	5.97015	0.0458478	ENSG00000153563, ENSG00000005844, ENSG00000116824, ENSG00000076662	40	142	6879	4.84437	0.894889	0.185185	36.1032
hsa05321:Inflammatory bowel disease (IBD)	3	4.47761	0.0506567	ENSG00000115607, ENSG00000147168, ENSG00000073861	40	64	6879	8.06133	0.917526	0.187744	39.1112
hsa05323:Rheumatoid arthritis	3	4.47761	0.0884422	ENSG00000227507, ENSG00000271503, ENSG00000005844	40	88	6879	5.86278	0.988261	0.289587	58.6765

[truncated: 2 more sheets: REACTOME_PATHWAY, REACTOME_PATHWAY_Chart]
