# Supplementary material for: Gene co-expression network analysis reveals immune cell infiltration as a favorable prognostic marker in non-uterine leiomyosarcoma
Source: Sci Rep. 2021 Jan 27;11:2339. doi: 10.1038/s41598-021-81952-8 (PMC7840729; doi:10.1038/s41598-021-81952-8)
Supplement: Supplementary file 6 — Supplementary Information 6. [file 41598_2021_81952_MOESM6_ESM.xlsx]

## Sheet: red_Module_genes_Survival_Analy
Gene Co-Expression Network Analysis Reveals Immune Cell Infiltration as a Favorable Prognostic Marker in Non-Uterine Leiomyosarcoma Mohammad Darzi 1, Saeid Gorgin 1*, Keivan Majidzadeh-A 2 and Rezvan Esmaeili 2* 1 Department of Electrical Engineering and Information Technology, Iranian Research Organization for Science and Technology (IROST), Tehran, Iran; modarzi@irost.ir , gorgin@irost.ir 2 Gen…
seqname	gene_id	gene_name	Beta	StandardError	Z	P	LRT	Wald	LogRank	HR	HRlower	HRupper
chr17	ENSG00000183010	PYCR1	0.761082	0.226132	3.36566	0.000763611	0.000615201	0.000763611	0.000495252	2.14059	1.3742	3.3344
chr1	ENSG00000116649	SRM	0.726934	0.222519	3.26684	0.00108755	0.000906589	0.00108755	0.00075666	2.06873	1.3375	3.19972
chr6	ENSG00000112559	MDFI	0.617927	0.19296	3.20236	0.00136308	0.00255463	0.00136308	0.000856801	1.85508	1.27091	2.70776
chr1	ENSG00000176022	B3GALT6	0.69538	0.220204	3.15789	0.00158918	0.00178739	0.00158918	0.00121708	2.00447	1.30185	3.0863
chr18	ENSG00000141429	GALNT1	0.682728	0.223244	3.05821	0.00222663	0.00193667	0.00222663	0.00176992	1.97927	1.27785	3.06571
chrX	ENSG00000102359	SRPX2	0.528293	0.179237	2.94745	0.00320408	0.00444207	0.00320408	0.00214556	1.69603	1.19362	2.40991
chr10	ENSG00000107731	UNC5B	0.633866	0.216398	2.92916	0.00339875	0.00376845	0.00339875	0.00277559	1.88488	1.23335	2.8806
chr1	ENSG00000254726	MEX3A	0.590132	0.202426	2.91529	0.00355359	0.00504637	0.00355359	0.00283438	1.80423	1.21335	2.68285
chrX	ENSG00000101825	MXRA5	0.59586	0.206769	2.88176	0.00395456	0.00402066	0.00395456	0.00298837	1.81459	1.20997	2.72133
chr7	ENSG00000075618	FSCN1	0.594063	0.207702	2.86017	0.00423414	0.00477054	0.00423414	0.00318484	1.81133	1.2056	2.72141
chr11	ENSG00000174791	RIN1	0.514231	0.188026	2.7349	0.0062399	0.00837333	0.0062399	0.00510701	1.67235	1.15686	2.41755
chr6	ENSG00000131015	ULBP2	0.531261	0.196169	2.70818	0.00676542	0.00820971	0.00676542	0.00540475	1.70108	1.15809	2.49864
chr6	ENSG00000277443	MARCKS	0.670418	0.249368	2.68847	0.00717804	0.00777747	0.00717804	0.00817182	1.95505	1.19921	3.18729
chr12	ENSG00000011465	DCN	0.576055	0.214339	2.68759	0.00719697	0.00623334	0.00719697	0.00588675	1.77901	1.16878	2.70784
chr19	ENSG00000080573	COL5A3	0.543739	0.207581	2.61941	0.0088082	0.00788685	0.0088082	0.00687801	1.72244	1.1467	2.58724
chr1	ENSG00000157191	NECAP2	0.576469	0.220904	2.60959	0.00906503	0.00651368	0.00906503	0.00741154	1.77974	1.15431	2.74404
chr4	ENSG00000109189	USP46	0.478563	0.196356	2.43722	0.0148006	0.021069	0.0148006	0.0131648	1.61375	1.09824	2.37124
chr20	ENSG00000088882	CPXM1	0.467321	0.199057	2.34768	0.0188908	0.0208329	0.0188908	0.0166465	1.59571	1.08023	2.35718
chr17	ENSG00000108821	COL1A1	0.482164	0.205874	2.34203	0.019179	0.0224546	0.019179	0.0183755	1.61958	1.08183	2.42461
chr11	ENSG00000184232	OAF	0.485297	0.208026	2.33286	0.0196554	0.0227333	0.0196554	0.0186967	1.62466	1.08066	2.4425
chr5	ENSG00000087116	ADAMTS2	0.420472	0.183674	2.28923	0.022066	0.0286966	0.022066	0.0196728	1.52268	1.06234	2.18249
chr11	ENSG00000174807	CD248	0.472159	0.207031	2.28062	0.0225707	0.019306	0.0225707	0.0210432	1.60345	1.06864	2.40592
chr9	ENSG00000130635	COL5A1	0.46039	0.203258	2.26505	0.0235099	0.0269836	0.0235099	0.0217717	1.58469	1.06397	2.36025
chr7	ENSG00000155660	PDIA4	0.433075	0.195632	2.21373	0.0268475	0.029017	0.0268475	0.0248929	1.54199	1.0509	2.26258
chr1	ENSG00000142669	SH3BGRL3	0.469055	0.213306	2.19897	0.0278798	0.0308336	0.0278798	0.025452	1.59848	1.0523	2.42814
chr15	ENSG00000138623	SEMA7A	0.365385	0.169065	2.16121	0.0306791	0.0427351	0.0306791	0.0269874	1.44107	1.03461	2.00721
chr10	ENSG00000198682	PAPSS2	0.388042	0.180453	2.15038	0.0315254	0.0392876	0.0315254	0.0284575	1.47409	1.03496	2.09955
chr1	ENSG00000171492	LRRC8D	0.438526	0.206513	2.12348	0.033714	0.0409947	0.033714	0.0316467	1.55042	1.03434	2.32399
chr2	ENSG00000168542	COL3A1	0.451609	0.215374	2.09686	0.0360063	0.0367608	0.0360063	0.0336695	1.57084	1.02992	2.39584
chr11	ENSG00000149257	SERPINH1	0.435903	0.208672	2.08894	0.0367134	0.0404165	0.0367134	0.0345764	1.54636	1.02728	2.32773
chr2	ENSG00000123610	TNFAIP6	0.391537	0.189115	2.07037	0.0384182	0.0490168	0.0384182	0.0347993	1.47925	1.0211	2.14298
chr1	ENSG00000142657	PGD	0.368979	0.178401	2.06826	0.0386154	0.0439715	0.0386154	0.0361176	1.44626	1.01951	2.05164
chr12	ENSG00000139289	PHLDA1	0.403524	0.196621	2.0523	0.0401408	0.0408335	0.0401408	0.0377921	1.49709	1.01832	2.20096
chr7	ENSG00000164604	GPR85	0.376097	0.184351	2.04011	0.0413391	0.0471914	0.0413391	0.0378662	1.45659	1.01489	2.09053
chr12	ENSG00000136026	CKAP4	0.377269	0.189094	1.99515	0.046027	0.0533592	0.046027	0.0429296	1.4583	1.00667	2.11253
chr17	ENSG00000129255	MPDU1	0.39175	0.198664	1.97192	0.0486186	0.0495958	0.0486186	0.0458768	1.47957	1.00238	2.18393
chr16	ENSG00000140937	CDH11	0.403106	0.205057	1.96582	0.0493192	0.052229	0.0493192	0.0461849	1.49646	1.0012	2.23672
chr12	ENSG00000111412	C12orf49	0.390979	0.200215	1.95279	0.0508441	0.0528147	0.0508441	0.0487263	1.47843	0.998565	2.18889
chr2	ENSG00000034510	TMSB10	0.418402	0.215707	1.93968	0.0524186	0.0519311	0.0524186	0.0498295	1.51953	0.995634	2.3191
chr17	ENSG00000161682	FAM171A2	0.432677	0.223854	1.93285	0.0532545	0.0509397	0.0532545	0.0504538	1.54138	0.993949	2.39031
chr16	ENSG00000087245	MMP2	0.385273	0.199453	1.93165	0.0534033	0.0534589	0.0534033	0.0503667	1.47002	0.994368	2.17319
chr6	ENSG00000013375	PGM3	0.367049	0.191957	1.91214	0.0558583	0.0609599	0.0558583	0.053474	1.44347	0.990862	2.10282
chr10	ENSG00000198018	ENTPD7	0.385595	0.203661	1.89332	0.0583154	0.0659347	0.0583154	0.0557686	1.47049	0.986519	2.19189
chr9	ENSG00000135048	TMEM2	0.373987	0.197664	1.89203	0.0584868	0.0623162	0.0584868	0.056416	1.45352	0.986662	2.14128
chr2	ENSG00000115226	FNDC4	0.375348	0.199352	1.88284	0.0597222	0.0607094	0.0597222	0.0572466	1.4555	0.984743	2.1513
chr6	ENSG00000095970	TREM2	0.399896	0.213605	1.87213	0.0611888	0.0585573	0.0611888	0.058829	1.49167	0.981413	2.26722
chr16	ENSG00000258947	TUBB3	0.370818	0.1981	1.87188	0.0612234	0.0696521	0.0612234	0.0579905	1.44892	0.982702	2.13632
chr9	ENSG00000135052	GOLM1	0.329983	0.178129	1.85249	0.0639554	0.076299	0.0639554	0.0598554	1.39094	0.981038	1.97212
chr17	ENSG00000121073	SLC35B1	0.373928	0.202172	1.84956	0.0643774	0.0691317	0.0643774	0.0614767	1.45343	0.977926	2.16015
chr15	ENSG00000166825	ANPEP	0.395804	0.220692	1.79347	0.0728981	0.0754414	0.0728981	0.0695628	1.48558	0.963923	2.28954
chr19	ENSG00000178904	DPY19L3	0.372023	0.212486	1.75081	0.079978	0.0823212	0.079978	0.0789562	1.45067	0.956532	2.20006
chr19	ENSG00000167645	YIF1B	0.329534	0.188607	1.7472	0.0806034	0.0869256	0.0806034	0.0772844	1.39032	0.960665	2.01214
chr6	ENSG00000124813	RUNX2	0.281724	0.163314	1.72505	0.0845189	0.103371	0.0845189	0.0785727	1.32541	0.962362	1.82542
chr1	ENSG00000213281	NRAS	0.379214	0.220834	1.71719	0.0859444	0.0857948	0.0859444	0.0836173	1.46114	0.947799	2.2525
chr4	ENSG00000198856	OSTC	0.336939	0.196434	1.71528	0.0862946	0.09342	0.0862946	0.085449	1.40065	0.953072	2.05843
chr9	ENSG00000134996	OSTF1	0.34892	0.203574	1.71397	0.0865344	0.0953771	0.0865344	0.0848198	1.41754	0.951155	2.1126
chr1	ENSG00000122417	ODF2L	0.350641	0.211843	1.65519	0.097885	0.10537	0.097885	0.0951777	1.41998	0.937477	2.15081
chr17	ENSG00000108950	FAM20A	0.320845	0.199952	1.60461	0.10858	0.116869	0.10858	0.105036	1.37829	0.931411	2.03958
chr1	ENSG00000143549	TPM3	0.306551	0.201713	1.51974	0.128577	0.133357	0.128577	0.126337	1.35873	0.915029	2.01759
chr3	ENSG00000058262	SEC61A1	0.290946	0.191904	1.51611	0.129492	0.133218	0.129492	0.126301	1.33769	0.918349	1.94852
chr6	ENSG00000164465	DCBLD1	0.275357	0.189232	1.45513	0.145633	0.155465	0.145633	0.142625	1.317	0.908891	1.90836
chr9	ENSG00000187210	GCNT1	0.278852	0.192081	1.45174	0.146574	0.163606	0.146574	0.142806	1.32161	0.906993	1.92577
chr19	ENSG00000011422	PLAUR	0.271488	0.190804	1.42286	0.154776	0.16309	0.154776	0.152184	1.31192	0.902595	1.90686
chr7	ENSG00000196937	FAM3C	0.267243	0.189268	1.41198	0.157955	0.166794	0.157955	0.15585	1.30636	0.901482	1.89307
chr3	ENSG00000144867	SRPRB	0.271761	0.193172	1.40684	0.159476	0.162026	0.159476	0.157489	1.31227	0.898662	1.91625
chr3	ENSG00000153551	CMTM7	0.28158	0.200558	1.40399	0.160323	0.167632	0.160323	0.157176	1.32522	0.894486	1.96338
chr11	ENSG00000130592	LSP1	0.278527	0.200985	1.38581	0.165806	0.171458	0.165806	0.164231	1.32118	0.891013	1.95903
chr7	ENSG00000105991	HOXA1	0.256406	0.19079	1.34392	0.178975	0.18937	0.178975	0.176214	1.29228	0.889109	1.87826
chr15	ENSG00000131873	CHSY1	0.270031	0.20124	1.34184	0.179648	0.179423	0.179648	0.177022	1.31001	0.883034	1.94343
chr7	ENSG00000136295	TTYH3	0.27013	0.202366	1.33486	0.181922	0.188633	0.181922	0.179494	1.31013	0.881175	1.94791
chr5	ENSG00000113140	SPARC	0.283417	0.212409	1.3343	0.182107	0.182665	0.182107	0.180467	1.32766	0.875555	2.01321
chr12	ENSG00000134285	FKBP11	0.243724	0.18381	1.32595	0.184855	0.197644	0.184855	0.181511	1.27599	0.889996	1.8294
chr7	ENSG00000130429	ARPC1B	0.292036	0.225019	1.29782	0.194348	0.188363	0.194348	0.192914	1.33915	0.861574	2.08145
chr2	ENSG00000163162	RNF149	0.267791	0.207726	1.28915	0.197345	0.197827	0.197345	0.195716	1.30707	0.869928	1.96389
chr21	ENSG00000159216	RUNX1	0.22971	0.182476	1.25885	0.208085	0.221473	0.208085	0.205476	1.25824	0.879909	1.79923
chr17	ENSG00000108829	LRRC59	0.252684	0.204344	1.23656	0.21625	0.219069	0.21625	0.214353	1.28748	0.862584	1.92166
chr9	ENSG00000156017	C9orf41	0.261487	0.214627	1.21833	0.223098	0.22367	0.223098	0.22203	1.29886	0.852848	1.97812
chr16	ENSG00000006327	TNFRSF12A	0.232173	0.191719	1.211	0.225894	0.231491	0.225894	0.223643	1.26134	0.866243	1.83664
chr8	ENSG00000134013	LOXL2	0.247684	0.207883	1.19146	0.233475	0.234975	0.233475	0.231276	1.28105	0.852348	1.92539
chr2	ENSG00000128641	MYO1B	0.237656	0.19971	1.19001	0.234043	0.241727	0.234043	0.232784	1.26827	0.857471	1.87588
chr11	ENSG00000179431	FJX1	0.210289	0.179249	1.17317	0.240729	0.247514	0.240729	0.239108	1.23403	0.868461	1.75349
chr17	ENSG00000125398	SOX9	0.234631	0.20003	1.17298	0.240805	0.24057	0.240805	0.238422	1.26444	0.854344	1.87139
chr7	ENSG00000106003	LFNG	0.213061	0.181844	1.17167	0.24133	0.253946	0.24133	0.239157	1.23746	0.866454	1.76733
chr22	ENSG00000100196	KDELR3	0.229686	0.202859	1.13225	0.257531	0.260092	0.257531	0.256187	1.2582	0.84543	1.87251
chr10	ENSG00000196072	BLOC1S2	0.213502	0.202093	1.05645	0.290761	0.296478	0.290761	0.289792	1.23801	0.833107	1.83969
chr7	ENSG00000164692	COL1A2	0.228659	0.217046	1.0535	0.29211	0.298551	0.29211	0.291823	1.25691	0.821401	1.92334
chr7	ENSG00000105810	CDK6	0.186584	0.180852	1.03169	0.302217	0.320485	0.302217	0.299199	1.20513	0.845455	1.71781
chr10	ENSG00000059573	ALDH18A1	0.210593	0.20443	1.03015	0.302942	0.309207	0.302942	0.301597	1.23441	0.82689	1.84277
chr5	ENSG00000164294	GPX8	0.188457	0.192751	0.977725	0.32821	0.337518	0.32821	0.32672	1.20739	0.827516	1.76163
chr10	ENSG00000148848	ADAM12	0.185128	0.192429	0.96206	0.336019	0.346977	0.336019	0.334023	1.20337	0.825286	1.75467
chr10	ENSG00000138316	ADAMTS14	0.131087	0.167868	0.780893	0.434866	0.448411	0.434866	0.433132	1.14007	0.820429	1.58424
chr7	ENSG00000106683	LIMK1	0.132954	0.186699	0.71213	0.476384	0.484527	0.476384	0.475542	1.1422	0.792178	1.64687
chr17	ENSG00000170921	TANC2	0.156925	0.221305	0.709087	0.47827	0.486611	0.47827	0.477486	1.16991	0.758187	1.80521
chr9	ENSG00000136868	SLC31A1	0.127664	0.205734	0.620529	0.53491	0.536596	0.53491	0.534564	1.13617	0.759142	1.70045
chr2	ENSG00000188042	ARL4C	0.125059	0.208361	0.600204	0.54837	0.550824	0.54837	0.548077	1.13322	0.753278	1.70479
chr15	ENSG00000166794	PPIB	0.117084	0.197507	0.592809	0.553309	0.556887	0.553309	0.55297	1.12421	0.763363	1.65564
chr7	ENSG00000136205	TNS3	0.095595	0.189331	0.504909	0.613623	0.617719	0.613623	0.61335	1.10031	0.759202	1.59469
chr22	ENSG00000015475	BID	0.0628634	0.19774	0.31791	0.750553	0.75128	0.750553	0.750467	1.06488	0.722744	1.56898
chr5	ENSG00000070614	NDST1	0.00317555	0.198116	0.0160287	0.987211	0.987215	0.987211	0.987211	1.00318	0.680366	1.47916

## Sheet: Hubs and Survival Intersection
Gene Co-Expression Network Analysis Reveals Immune Cell Infiltration as a Favorable Prognostic Marker in Non-Uterine Leiomyosarcoma Mohammad Darzi 1, Saeid Gorgin 1*, Keivan Majidzadeh-A 2 and Rezvan Esmaeili 2* 1 Department of Electrical Engineering and Information Technology, Iranian Research Organization for Science and Technology (IROST), Tehran, Iran; modarzi@irost.ir , gorgin@irost.ir 2 Gen…
rank in survival	rank in Hub genes	seqname	gene_id	gene_name	Beta	StandardError	Z	P	LRT	Wald	LogRank	HR	HRlower	HRupper	MMgreen	p.MMgreen	kTotal	kWithin	kOut	kDiff
10	1	chr7	ENSG00000075618	FSCN1	0.594063	0.207702	2.86017	0.00423414	0.00477054	0.00423414	0.00318484	1.81133	1.2056	2.72141	0.908729	6.8937e-28	9.93319	8.57384	1.35935	7.21449
32	2	chr1	ENSG00000142657	PGD	0.368979	0.178401	2.06826	0.0386154	0.0439715	0.0386154	0.0361176	1.44626	1.01951	2.05164	0.883681	1.93038e-24	8.72074	7.39368	1.32706	6.06662
59	3	chr1	ENSG00000143549	TPM3	0.306551	0.201713	1.51974	0.128577	0.133357	0.128577	0.126337	1.35873	0.915029	2.01759	0.858581	1.05758e-21	12.1311	6.87458	5.25648	1.6181
1	4	chr17	ENSG00000183010	PYCR1	0.761082	0.226132	3.36566	0.000763611	0.000615201	0.000763611	0.000495252	2.14059	1.3742	3.3344	0.895468	5.9255e-26	7.63671	6.71794	0.918766	5.79918
47	5	chr16	ENSG00000258947	TUBB3	0.370818	0.1981	1.87188	0.0612234	0.0696521	0.0612234	0.0579905	1.44892	0.982702	2.13632	0.889018	4.18554e-25	7.90872	6.67493	1.23379	5.44114
19	6	chr17	ENSG00000108821	COL1A1	0.482164	0.205874	2.34203	0.019179	0.0224546	0.019179	0.0183755	1.61958	1.08183	2.42461	0.854702	2.51347e-21	7.35861	6.43839	0.920215	5.51818
70	7	chr7	ENSG00000136295	TTYH3	0.27013	0.202366	1.33486	0.181922	0.188633	0.181922	0.179494	1.31013	0.881175	1.94791	0.879874	5.49152e-24	9.45709	6.2756	3.18149	3.09412
12	8	chr6	ENSG00000131015	ULBP2	0.531261	0.196169	2.70818	0.00676542	0.00820971	0.00676542	0.00540475	1.70108	1.15809	2.49864	0.854264	2.76763e-21	7.51451	6.24064	1.27388	4.96676
60	9	chr3	ENSG00000058262	SEC61A1	0.290946	0.191904	1.51611	0.129492	0.133218	0.129492	0.126301	1.33769	0.918349	1.94852	0.859159	9.27541e-22	7.07153	5.7721	1.29943	4.47266
61	10	chr6	ENSG00000164465	DCBLD1	0.275357	0.189232	1.45513	0.145633	0.155465	0.145633	0.142625	1.317	0.908891	1.90836	0.841459	4.03982e-20	7.05881	5.67315	1.38566	4.28749
23	11	chr9	ENSG00000130635	COL5A1	0.46039	0.203258	2.26505	0.0235099	0.0269836	0.0235099	0.0217717	1.58469	1.06397	2.36025	0.846674	1.39648e-20	6.66103	5.63425	1.02678	4.60746
48	12	chr9	ENSG00000135052	GOLM1	0.329983	0.178129	1.85249	0.0639554	0.076299	0.0639554	0.0598554	1.39094	0.981038	1.97212	0.85056	6.16531e-21	6.15719	5.4127	0.744483	4.66822
37	13	chr16	ENSG00000140937	CDH11	0.403106	0.205057	1.96582	0.0493192	0.052229	0.0493192	0.0461849	1.49646	1.0012	2.23672	0.852146	4.38706e-21	6.57188	5.39575	1.17613	4.21961
28	14	chr1	ENSG00000171492	LRRC8D	0.438526	0.206513	2.12348	0.033714	0.0409947	0.033714	0.0316467	1.55042	1.03434	2.32399	0.835943	1.19294e-19	6.77299	5.31528	1.4577	3.85758
68	15	chr7	ENSG00000105991	HOXA1	0.256406	0.19079	1.34392	0.178975	0.18937	0.178975	0.176214	1.29228	0.889109	1.87826	0.853841	3.03572e-21	6.61704	5.22915	1.38789	3.84126
6	16	chrX	ENSG00000102359	SRPX2	0.528293	0.179237	2.94745	0.00320408	0.00444207	0.00320408	0.00214556	1.69603	1.19362	2.40991	0.870805	5.78224e-23	5.57998	5.05214	0.527846	4.52429

## Sheet: GOTERM_BP_DIRECT
Gene Co-Expression Network Analysis Reveals Immune Cell Infiltration as a Favorable Prognostic Marker in Non-Uterine Leiomyosarcoma Mohammad Darzi 1, Saeid Gorgin 1*, Keivan Majidzadeh-A 2 and Rezvan Esmaeili 2* 1 Department of Electrical Engineering and Information Technology, Iranian Research Organization for Science and Technology (IROST), Tehran, Iran; modarzi@irost.ir , gorgin@irost.ir 2 Gen…
ID	Gene Name	Species	GOTERM_BP_DIRECT
ENSG00000198682	3'-phosphoadenosine 5'-phosphosulfate synthase 2(PAPSS2)	Homo sapiens	GO:0000103~sulfate assimilation,GO:0001501~skeletal system development,GO:0007596~blood coagulation,GO:0016310~phosphorylation,GO:0050428~3'-phosphoadenosine 5'-phosphosulfate biosynthetic process,GO:0060348~bone development,
ENSG00000087116	ADAM metallopeptidase with thrombospondin type 1 motif 2(ADAMTS2)	Homo sapiens	GO:0007283~spermatogenesis,GO:0016485~protein processing,GO:0030199~collagen fibril organization,GO:0030324~lung development,GO:0030574~collagen catabolic process,GO:0043588~skin development,
ENSG00000174807	CD248 molecule(CD248)	Homo sapiens	GO:0008284~positive regulation of cell proliferation,GO:0016477~cell migration,GO:0048535~lymph node development,GO:0060033~anatomical structure regression,GO:2000353~positive regulation of endothelial cell apoptotic process,
ENSG00000153551	CKLF like MARVEL transmembrane domain containing 7(CMTM7)	Homo sapiens	GO:0002337~B-1a B cell differentiation,GO:0006935~chemotaxis,
ENSG00000108950	FAM20A, golgi associated secretory pathway pseudokinase(FAM20A)	Homo sapiens	GO:0001934~positive regulation of protein phosphorylation,GO:0031214~biomineral tissue development,GO:0044691~tooth eruption,GO:0055074~calcium ion homeostasis,GO:0070166~enamel mineralization,GO:0071902~positive regulation of protein serine/threonine kinase activity,
ENSG00000134285	FK506 binding protein 11(FKBP11)	Homo sapiens	GO:0000413~protein peptidyl-prolyl isomerization,GO:0006457~protein folding,GO:0061077~chaperone-mediated protein folding,
ENSG00000164604	G protein-coupled receptor 85(GPR85)	Homo sapiens	GO:0007165~signal transduction,GO:0007186~G-protein coupled receptor signaling pathway,
ENSG00000100196	KDEL endoplasmic reticulum protein retention receptor 3(KDELR3)	Homo sapiens	GO:0006621~protein retention in ER lumen,GO:0006890~retrograde vesicle-mediated transport, Golgi to ER,GO:0015031~protein transport,GO:0036498~IRE1-mediated unfolded protein response,
ENSG00000106003	LFNG O-fucosylpeptide 3-beta-N-acetylglucosaminyltransferase(LFNG)	Homo sapiens	GO:0001541~ovarian follicle development,GO:0001756~somitogenesis,GO:0002315~marginal zone B cell differentiation,GO:0007143~female meiotic division,GO:0007386~compartment pattern specification,GO:0008593~regulation of Notch signaling pathway,GO:0009887~organ morphogenesis,GO:0014807~regulation of somitogenesis,GO:0030217~T cell differentiation,GO:0032092~positive regulation of protein binding,GO:…
ENSG00000112559	MyoD family inhibitor(MDFI)	Homo sapiens	GO:0000122~negative regulation of transcription from RNA polymerase II promoter,GO:0007257~activation of JUN kinase activity,GO:0009790~embryo development,GO:0009950~dorsal/ventral axis specification,GO:0030178~negative regulation of Wnt signaling pathway,GO:0042994~cytoplasmic sequestering of transcription factor,GO:0043392~negative regulation of DNA binding,GO:0045892~negative regulation of tra…
ENSG00000157191	NECAP endocytosis associated 2(NECAP2)	Homo sapiens	GO:0006897~endocytosis,GO:0015031~protein transport,
ENSG00000174791	Ras and Rab interactor 1(RIN1)	Homo sapiens	GO:0006897~endocytosis,GO:0007165~signal transduction,GO:0007613~memory,GO:0008306~associative learning,GO:0031914~negative regulation of synaptic plasticity,GO:0043547~positive regulation of GTPase activity,
ENSG00000142669	SH3 domain binding glutamate rich protein like 3(SH3BGRL3)	Homo sapiens	GO:0030834~regulation of actin filament depolymerization,GO:0032956~regulation of actin cytoskeleton organization,GO:0043535~regulation of blood vessel endothelial cell migration,GO:0043547~positive regulation of GTPase activity,GO:0045454~cell redox homeostasis,GO:0055114~oxidation-reduction process,
ENSG00000144867	SRP receptor beta subunit(SRPRB)	Homo sapiens	GO:0006614~SRP-dependent cotranslational protein targeting to membrane,GO:0007264~small GTPase mediated signal transduction,GO:0036498~IRE1-mediated unfolded protein response,
ENSG00000125398	SRY-box 9(SOX9)	Homo sapiens	GO:0001501~skeletal system development,GO:0001502~cartilage condensation,GO:0001503~ossification,GO:0001658~branching involved in ureteric bud morphogenesis,GO:0001708~cell fate specification,GO:0001837~epithelial to mesenchymal transition,GO:0001894~tissue homeostasis,GO:0001934~positive regulation of protein phosphorylation,GO:0001942~hair follicle development,GO:0002053~positive regulation of …
ENSG00000058262	Sec61 translocon alpha 1 subunit(SEC61A1)	Homo sapiens	GO:0006614~SRP-dependent cotranslational protein targeting to membrane,GO:0006620~posttranslational protein targeting to membrane,GO:0007029~endoplasmic reticulum organization,GO:0015031~protein transport,GO:0016049~cell growth,GO:0034341~response to interferon-gamma,GO:0036498~IRE1-mediated unfolded protein response,GO:0045047~protein targeting to ER,GO:0055085~transmembrane transport,
ENSG00000123610	TNF alpha induced protein 6(TNFAIP6)	Homo sapiens	GO:0006954~inflammatory response,GO:0007155~cell adhesion,GO:0007165~signal transduction,GO:0007267~cell-cell signaling,GO:0030335~positive regulation of cell migration,GO:0030728~ovulation,GO:0050728~negative regulation of inflammatory response,
ENSG00000006327	TNF receptor superfamily member 12A(TNFRSF12A)	Homo sapiens	GO:0001525~angiogenesis,GO:0006931~substrate-dependent cell migration, cell attachment to substrate,GO:0033209~tumor necrosis factor-mediated signaling pathway,GO:0043065~positive regulation of apoptotic process,GO:0045765~regulation of angiogenesis,GO:0045773~positive regulation of axon extension,GO:0061041~regulation of wound healing,GO:0097191~extrinsic apoptotic signaling pathway,GO:2001238~p…
ENSG00000131015	UL16 binding protein 2(ULBP2)	Homo sapiens	GO:0019882~antigen processing and presentation,GO:0030101~natural killer cell activation,GO:0042267~natural killer cell mediated cytotoxicity,
ENSG00000167645	Yip1 interacting factor homolog B, membrane trafficking protein(YIF1B)	Homo sapiens	GO:0006888~ER to Golgi vesicle-mediated transport,
ENSG00000130429	actin related protein 2/3 complex subunit 1B(ARPC1B)	Homo sapiens	GO:0006928~movement of cell or subcellular component,GO:0034314~Arp2/3 complex-mediated actin nucleation,GO:0038096~Fc-gamma receptor signaling pathway involved in phagocytosis,GO:0043627~response to estrogen,GO:0048013~ephrin receptor signaling pathway,
ENSG00000166825	alanyl aminopeptidase, membrane(ANPEP)	Homo sapiens	GO:0001525~angiogenesis,GO:0006508~proteolysis,GO:0030154~cell differentiation,GO:0043171~peptide catabolic process,GO:0046718~viral entry into host cell,
ENSG00000176022	beta-1,3-galactosyltransferase 6(B3GALT6)	Homo sapiens	GO:0006024~glycosaminoglycan biosynthetic process,GO:0006486~protein glycosylation,GO:0015012~heparan sulfate proteoglycan biosynthetic process,GO:0030203~glycosaminoglycan metabolic process,GO:0030206~chondroitin sulfate biosynthetic process,
ENSG00000196072	biogenesis of lysosomal organelles complex 1 subunit 2(BLOC1S2)	Homo sapiens	GO:0007020~microtubule nucleation,GO:0008089~anterograde axonal transport,GO:0008284~positive regulation of cell proliferation,GO:0008625~extrinsic apoptotic signaling pathway via death domain receptors,GO:0031175~neuron projection development,GO:0032418~lysosome localization,GO:0032438~melanosome organization,GO:0045893~positive regulation of transcription, DNA-templated,GO:0048490~anterograde s…
ENSG00000140937	cadherin 11(CDH11)	Homo sapiens	GO:0001501~skeletal system development,GO:0001503~ossification,GO:0007155~cell adhesion,GO:0007156~homophilic cell adhesion via plasma membrane adhesion molecules,GO:0021957~corticospinal tract morphogenesis,GO:0034332~adherens junction organization,
ENSG00000088882	carboxypeptidase X, M14 family member 1(CPXM1)	Homo sapiens	GO:0006518~peptide metabolic process,GO:0016485~protein processing,
ENSG00000156017	carnosine N-methyltransferase 1(CARNMT1)	Homo sapiens	GO:0032259~methylation,GO:0035498~carnosine metabolic process,
ENSG00000131873	chondroitin sulfate synthase 1(CHSY1)	Homo sapiens	GO:0002063~chondrocyte development,GO:0009954~proximal/distal pattern formation,GO:0030206~chondroitin sulfate biosynthetic process,GO:0030279~negative regulation of ossification,GO:0031667~response to nutrient levels,GO:0045880~positive regulation of smoothened signaling pathway,GO:0051923~sulfation,GO:0060349~bone morphogenesis,
ENSG00000108821	collagen type I alpha 1 chain(COL1A1)	Homo sapiens	GO:0001501~skeletal system development,GO:0001568~blood vessel development,GO:0001649~osteoblast differentiation,GO:0001957~intramembranous ossification,GO:0001958~endochondral ossification,GO:0007155~cell adhesion,GO:0007596~blood coagulation,GO:0007601~visual perception,GO:0007605~sensory perception of sound,GO:0010718~positive regulation of epithelial to mesenchymal transition,GO:0010812~negat…
ENSG00000164692	collagen type I alpha 2 chain(COL1A2)	Homo sapiens	GO:0001501~skeletal system development,GO:0001568~blood vessel development,GO:0007179~transforming growth factor beta receptor signaling pathway,GO:0007266~Rho protein signal transduction,GO:0007596~blood coagulation,GO:0008217~regulation of blood pressure,GO:0030168~platelet activation,GO:0030198~extracellular matrix organization,GO:0030199~collagen fibril organization,GO:0030574~collagen catabo…
ENSG00000130635	collagen type V alpha 1 chain(COL5A1)	Homo sapiens	GO:0001568~blood vessel development,GO:0003007~heart morphogenesis,GO:0007155~cell adhesion,GO:0016477~cell migration,GO:0030198~extracellular matrix organization,GO:0030199~collagen fibril organization,GO:0030574~collagen catabolic process,GO:0032964~collagen biosynthetic process,GO:0035313~wound healing, spreading of epidermal cells,GO:0035989~tendon development,GO:0043206~extracellular fibril …
ENSG00000080573	collagen type V alpha 3 chain(COL5A3)	Homo sapiens	GO:0007160~cell-matrix adhesion,GO:0030198~extracellular matrix organization,GO:0030199~collagen fibril organization,GO:0030574~collagen catabolic process,GO:0043588~skin development,
ENSG00000136026	cytoskeleton associated protein 4(CKAP4)	Homo sapiens	GO:0044267~cellular protein metabolic process,
ENSG00000011465	decorin(DCN)	Homo sapiens	GO:0001822~kidney development,GO:0001890~placenta development,GO:0006469~negative regulation of protein kinase activity,GO:0007519~skeletal muscle tissue development,GO:0007568~aging,GO:0009612~response to mechanical stimulus,GO:0009887~organ morphogenesis,GO:0010508~positive regulation of autophagy,GO:0010596~negative regulation of endothelial cell migration,GO:0014068~positive regulation of pho…
ENSG00000178904	dpy-19 like 3 (C. elegans)(DPY19L3)	Homo sapiens	GO:0018406~protein C-linked glycosylation via 2'-alpha-mannosyl-L-tryptophan,
ENSG00000196937	family with sequence similarity 3 member C(FAM3C)	Homo sapiens	GO:0002576~platelet degranulation,GO:0007275~multicellular organism development,
ENSG00000075618	fascin actin-bundling protein 1(FSCN1)	Homo sapiens	GO:0007015~actin filament organization,GO:0007043~cell-cell junction assembly,GO:0008283~cell proliferation,GO:0009653~anatomical structure morphogenesis,GO:0010592~positive regulation of lamellipodium assembly,GO:0016477~cell migration,GO:0030035~microspike assembly,GO:0030036~actin cytoskeleton organization,GO:0032534~regulation of microvillus assembly,GO:0032956~regulation of actin cytoskeleto…
ENSG00000179431	four jointed box 1(FJX1)	Homo sapiens	GO:0007267~cell-cell signaling,GO:0010842~retina layer formation,
ENSG00000187210	glucosaminyl (N-acetyl) transferase 1, core 2(GCNT1)	Homo sapiens	GO:0009101~glycoprotein biosynthetic process,GO:0016266~O-glycan processing,GO:0032868~response to insulin,GO:0048729~tissue morphogenesis,GO:0050901~leukocyte tethering or rolling,GO:0060352~cell adhesion molecule production,GO:0060993~kidney morphogenesis,
ENSG00000135052	golgi membrane protein 1(GOLM1)	Homo sapiens	GO:0006997~nucleus organization,GO:0019216~regulation of lipid metabolic process,
ENSG00000105991	homeobox A1(HOXA1)	Homo sapiens	GO:0006351~transcription, DNA-templated,GO:0006355~regulation of transcription, DNA-templated,GO:0007275~multicellular organism development,GO:0007605~sensory perception of sound,GO:0007634~optokinetic behavior,GO:0009653~anatomical structure morphogenesis,GO:0021599~abducens nerve formation,GO:0042473~outer ear morphogenesis,GO:0048702~embryonic neurocranium morphogenesis,GO:0048839~inner ear de…
ENSG00000108829	leucine rich repeat containing 59(LRRC59)	Homo sapiens	GO:0098609~cell-cell adhesion,
ENSG00000171492	leucine rich repeat containing 8 family member D(LRRC8D)	Homo sapiens	GO:0044070~regulation of anion transport,GO:0098656~anion transmembrane transport,
ENSG00000134013	lysyl oxidase like 2(LOXL2)	Homo sapiens	GO:0001666~response to hypoxia,GO:0001837~epithelial to mesenchymal transition,GO:0001935~endothelial cell proliferation,GO:0002040~sprouting angiogenesis,GO:0006351~transcription, DNA-templated,GO:0006464~cellular protein modification process,GO:0006898~receptor-mediated endocytosis,GO:0007155~cell adhesion,GO:0007568~aging,GO:0016570~histone modification,GO:0018277~protein deamination,GO:003019…
ENSG00000129255	mannose-P-dolichol utilization defect 1(MPDU1)	Homo sapiens	GO:0006457~protein folding,GO:0006488~dolichol-linked oligosaccharide biosynthetic process,GO:0006810~transport,GO:0009312~oligosaccharide biosynthetic process,
ENSG00000087245	matrix metallopeptidase 2(MMP2)	Homo sapiens	GO:0001525~angiogenesis,GO:0001666~response to hypoxia,GO:0001955~blood vessel maturation,GO:0001957~intramembranous ossification,GO:0006508~proteolysis,GO:0007566~embryo implantation,GO:0022617~extracellular matrix disassembly,GO:0030574~collagen catabolic process,GO:0035987~endodermal cell differentiation,GO:0044267~cellular protein metabolic process,GO:0045089~positive regulation of innate imm…
ENSG00000128641	myosin IB(MYO1B)	Homo sapiens	GO:0006892~post-Golgi vesicle-mediated transport,GO:0007015~actin filament organization,GO:0030048~actin filament-based movement,GO:0051017~actin filament bundle assembly,GO:0098609~cell-cell adhesion,
ENSG00000277443	myristoylated alanine rich protein kinase C substrate(MARCKS)	Homo sapiens	GO:0050796~regulation of insulin secretion,
ENSG00000213281	neuroblastoma RAS viral oncogene homolog(NRAS)	Homo sapiens	GO:0000165~MAPK cascade,GO:0002223~stimulatory C-type lectin receptor signaling pathway,GO:0007173~epidermal growth factor receptor signaling pathway,GO:0007264~small GTPase mediated signal transduction,GO:0007265~Ras protein signal transduction,GO:0007411~axon guidance,GO:0038095~Fc-epsilon receptor signaling pathway,GO:0038128~ERBB2 signaling pathway,GO:0050900~leukocyte migration,GO:0072600~es…
ENSG00000198856	oligosaccharyltransferase complex non-catalytic subunit(OSTC)	Homo sapiens	GO:0018279~protein N-linked glycosylation via asparagine,
ENSG00000134996	osteoclast stimulating factor 1(OSTF1)	Homo sapiens	GO:0001503~ossification,GO:0007165~signal transduction,
ENSG00000013375	phosphoglucomutase 3(PGM3)	Homo sapiens	GO:0005975~carbohydrate metabolic process,GO:0006041~glucosamine metabolic process,GO:0006048~UDP-N-acetylglucosamine biosynthetic process,GO:0006487~protein N-linked glycosylation,GO:0006493~protein O-linked glycosylation,GO:0007283~spermatogenesis,GO:0019255~glucose 1-phosphate metabolic process,GO:0030097~hemopoiesis,GO:0071704~organic substance metabolic process,
ENSG00000142657	phosphogluconate dehydrogenase(PGD)	Homo sapiens	GO:0006098~pentose-phosphate shunt,GO:0009051~pentose-phosphate shunt, oxidative branch,GO:0019322~pentose biosynthetic process,GO:0019521~D-gluconate metabolic process,GO:0055114~oxidation-reduction process,
ENSG00000011422	plasminogen activator, urokinase receptor(PLAUR)	Homo sapiens	GO:0001934~positive regulation of protein phosphorylation,GO:0006928~movement of cell or subcellular component,GO:0006935~chemotaxis,GO:0007165~signal transduction,GO:0007596~blood coagulation,GO:0016255~attachment of GPI anchor to protein,GO:0030162~regulation of proteolysis,GO:0038195~urokinase plasminogen activator signaling pathway,GO:0042730~fibrinolysis,GO:0043066~negative regulation of apo…
ENSG00000139289	pleckstrin homology like domain family A member 1(PHLDA1)	Homo sapiens	GO:0000086~G2/M transition of mitotic cell cycle,GO:0006915~apoptotic process,GO:0045210~FasL biosynthetic process,
ENSG00000141429	polypeptide N-acetylgalactosaminyltransferase 1(GALNT1)	Homo sapiens	GO:0006486~protein glycosylation,GO:0006493~protein O-linked glycosylation,GO:0016266~O-glycan processing,GO:0018242~protein O-linked glycosylation via serine,GO:0018243~protein O-linked glycosylation via threonine,
ENSG00000155660	protein disulfide isomerase family A member 4(PDIA4)	Homo sapiens	GO:0006457~protein folding,GO:0009306~protein secretion,GO:0034976~response to endoplasmic reticulum stress,GO:0045454~cell redox homeostasis,GO:0061077~chaperone-mediated protein folding,
ENSG00000183010	pyrroline-5-carboxylate reductase 1(PYCR1)	Homo sapiens	GO:0006561~proline biosynthetic process,GO:0008652~cellular amino acid biosynthetic process,GO:0034599~cellular response to oxidative stress,GO:0051881~regulation of mitochondrial membrane potential,GO:0055114~oxidation-reduction process,GO:0055129~L-proline biosynthetic process,GO:1903206~negative regulation of hydrogen peroxide-induced cell death,
ENSG00000163162	ring finger protein 149(RNF149)	Homo sapiens	GO:0016567~protein ubiquitination,GO:0031647~regulation of protein stability,GO:0035690~cellular response to drug,GO:0043409~negative regulation of MAPK cascade,
ENSG00000124813	runt related transcription factor 2(RUNX2)	Homo sapiens	GO:0001503~ossification,GO:0001649~osteoblast differentiation,GO:0001958~endochondral ossification,GO:0002051~osteoblast fate commitment,GO:0002062~chondrocyte differentiation,GO:0002063~chondrocyte development,GO:0002076~osteoblast development,GO:0006355~regulation of transcription, DNA-templated,GO:0006357~regulation of transcription from RNA polymerase II promoter,GO:0006366~transcription from…
ENSG00000113140	secreted protein acidic and cysteine rich(SPARC)	Homo sapiens	GO:0001503~ossification,GO:0001937~negative regulation of endothelial cell proliferation,GO:0002576~platelet degranulation,GO:0006898~receptor-mediated endocytosis,GO:0007165~signal transduction,GO:0007507~heart development,GO:0009629~response to gravity,GO:0010288~response to lead ion,GO:0010595~positive regulation of endothelial cell migration,GO:0016525~negative regulation of angiogenesis,GO:0…
ENSG00000138623	semaphorin 7A (John Milton Hagen blood group)(SEMA7A)	Homo sapiens	GO:0001649~osteoblast differentiation,GO:0001755~neural crest cell migration,GO:0006954~inflammatory response,GO:0006955~immune response,GO:0007229~integrin-mediated signaling pathway,GO:0021988~olfactory lobe development,GO:0030335~positive regulation of cell migration,GO:0045773~positive regulation of axon extension,GO:0048675~axon extension,GO:0048843~negative regulation of axon extension invo…
ENSG00000149257	serpin family H member 1(SERPINH1)	Homo sapiens	GO:0003433~chondrocyte development involved in endochondral bone morphogenesis,GO:0006986~response to unfolded protein,GO:0010951~negative regulation of endopeptidase activity,GO:0030199~collagen fibril organization,GO:0032964~collagen biosynthetic process,GO:0051604~protein maturation,
ENSG00000121073	solute carrier family 35 member B1(SLC35B1)	Homo sapiens	GO:0006810~transport,GO:0055085~transmembrane transport,GO:0072334~UDP-galactose transmembrane transport,
ENSG00000116649	spermidine synthase(SRM)	Homo sapiens	GO:0006595~polyamine metabolic process,GO:0008295~spermidine biosynthetic process,
ENSG00000102359	sushi repeat containing protein, X-linked 2(SRPX2)	Homo sapiens	GO:0001525~angiogenesis,GO:0016337~single organismal cell-cell adhesion,GO:0042325~regulation of phosphorylation,GO:0048870~cell motility,GO:0051965~positive regulation of synapse assembly,GO:0071625~vocalization behavior,GO:0090050~positive regulation of cell migration involved in sprouting angiogenesis,
ENSG00000034510	thymosin beta 10(TMSB10)	Homo sapiens	GO:0007015~actin filament organization,GO:0030036~actin cytoskeleton organization,GO:0042989~sequestering of actin monomers,
ENSG00000135048	transmembrane protein 2(TMEM2)	Homo sapiens	GO:0007275~multicellular organism development,GO:0098609~cell-cell adhesion,
ENSG00000095970	triggering receptor expressed on myeloid cells 2(TREM2)	Homo sapiens	GO:0002588~positive regulation of antigen processing and presentation of peptide antigen via MHC class II,GO:0006911~phagocytosis, engulfment,GO:0006959~humoral immune response,GO:0032497~detection of lipopolysaccharide,GO:0032499~detection of peptidoglycan,GO:0045087~innate immune response,GO:0050731~positive regulation of peptidyl-tyrosine phosphorylation,GO:0050776~regulation of immune respons…
ENSG00000143549	tropomyosin 3(TPM3)	Homo sapiens	GO:0006928~movement of cell or subcellular component,GO:0006936~muscle contraction,GO:0007015~actin filament organization,GO:0030049~muscle filament sliding,
ENSG00000258947	tubulin beta 3 class III(TUBB3)	Homo sapiens	GO:0007010~cytoskeleton organization,GO:0007017~microtubule-based process,GO:0007067~mitotic nuclear division,GO:0007411~axon guidance,
ENSG00000136295	tweety family member 3(TTYH3)	Homo sapiens	GO:0006821~chloride transport,GO:0034220~ion transmembrane transport,GO:1902476~chloride transmembrane transport,
ENSG00000109189	ubiquitin specific peptidase 46(USP46)	Homo sapiens	GO:0001662~behavioral fear response,GO:0006511~ubiquitin-dependent protein catabolic process,GO:0008343~adult feeding behavior,GO:0016579~protein deubiquitination,GO:0032228~regulation of synaptic transmission, GABAergic,GO:0048149~behavioral response to ethanol,GO:0060013~righting reflex,
ENSG00000107731	unc-5 netrin receptor B(UNC5B)	Homo sapiens	GO:0001525~angiogenesis,GO:0006915~apoptotic process,GO:0007165~signal transduction,GO:0014068~positive regulation of phosphatidylinositol 3-kinase signaling,GO:0033564~anterior/posterior axon guidance,GO:0043524~negative regulation of neuron apoptotic process,GO:2001240~negative regulation of extrinsic apoptotic signaling pathway in absence of ligand,

## Sheet: GOTERM_BP_DIRECT_Chart
Gene Co-Expression Network Analysis Reveals Immune Cell Infiltration as a Favorable Prognostic Marker in Non-Uterine Leiomyosarcoma Mohammad Darzi 1, Saeid Gorgin 1*, Keivan Majidzadeh-A 2 and Rezvan Esmaeili 2* 1 Department of Electrical Engineering and Information Technology, Iranian Research Organization for Science and Technology (IROST), Tehran, Iran; modarzi@irost.ir , gorgin@irost.ir 2 Gen…
Term	Count	%	PValue	Genes	List Total	Pop Hits	Pop Total	Fold Enrichment	Bonferroni	Benjamini	FDR
GO:0030199~collagen fibril organization	7	8.13953	1.59445e-08	ENSG00000108821, ENSG00000130635, ENSG00000080573, ENSG00000087116, ENSG00000164692, ENSG00000134013, ENSG00000149257	74	39	16792	40.729	7.86059e-06	7.86062e-06	7.81279e-06
GO:0030574~collagen catabolic process	6	6.97674	8.43913e-06	ENSG00000108821, ENSG00000130635, ENSG00000080573, ENSG00000087116, ENSG00000164692, ENSG00000087245	74	64	16792	21.2736	0.00415186	0.00208024	0.00206759
GO:0030198~extracellular matrix organization	7	8.13953	0.000208272	ENSG00000113140, ENSG00000108821, ENSG00000130635, ENSG00000080573, ENSG00000164692, ENSG00000125398, ENSG00000011465	74	196	16792	8.10425	0.0975922	0.0340763	0.0338689
GO:0032964~collagen biosynthetic process	3	3.48837	0.000276481	ENSG00000108821, ENSG00000130635, ENSG00000149257	74	6	16792	113.459	0.12744	0.0340763	0.0338689
GO:0001503~ossification	5	5.81395	0.000405055	ENSG00000113140, ENSG00000140937, ENSG00000124813, ENSG00000125398, ENSG00000134996	74	80	16792	14.1824	0.18105	0.0399384	0.0396954
GO:0001501~skeletal system development	5	5.81395	0.00298666	ENSG00000198682, ENSG00000108821, ENSG00000140937, ENSG00000164692, ENSG00000125398	74	137	16792	8.28171	0.771135	0.214008	0.212706
GO:0032332~positive regulation of chondrocyte differentiation	3	3.48837	0.00303865	ENSG00000124813, ENSG00000134013, ENSG00000125398	74	19	16792	35.8293	0.776945	0.214008	0.212706
GO:0007015~actin filament organization	4	4.65116	0.00379226	ENSG00000128641, ENSG00000034510, ENSG00000143549, ENSG00000075618	74	72	16792	12.6066	0.84636	0.233698	0.232276
GO:0030206~chondroitin sulfate biosynthetic process	3	3.48837	0.00524197	ENSG00000176022, ENSG00000131873, ENSG00000011465	74	25	16792	27.2303	0.925062	0.287144	0.285396
GO:0043588~skin development	3	3.48837	0.00955861	ENSG00000130635, ENSG00000080573, ENSG00000087116	74	34	16792	20.0223	0.991218	0.47124	0.468372
GO:0001568~blood vessel development	3	3.48837	0.011845	ENSG00000108821, ENSG00000130635, ENSG00000164692	74	38	16792	17.9147	0.99719	0.530871	0.52764
GO:0044691~tooth eruption	2	2.32558	0.0129861	ENSG00000108821, ENSG00000108950	74	3	16792	151.279	0.99841	0.533511	0.530265
GO:0001525~angiogenesis	5	5.81395	0.0161475	ENSG00000107731, ENSG00000166825, ENSG00000102359, ENSG00000006327, ENSG00000087245	74	223	16792	5.08787	0.999673	0.612363	0.608637
GO:0071230~cellular response to amino acid stimulus	3	3.48837	0.0177627	ENSG00000108821, ENSG00000164692, ENSG00000087245	74	47	16792	14.4842	0.999855	0.625501	0.621695
GO:0001957~intramembranous ossification	2	2.32558	0.0258058	ENSG00000108821, ENSG00000087245	74	6	16792	75.6396	0.999997	0.837881	0.832782
GO:0036498~IRE1-mediated unfolded protein response	3	3.48837	0.0271929	ENSG00000144867, ENSG00000058262, ENSG00000100196	74	59	16792	11.5383	0.999999	0.837881	0.832782
GO:0014068~positive regulation of phosphatidylinositol 3-kinase signaling	3	3.48837	0.0325126	ENSG00000107731, ENSG00000125398, ENSG00000011465	74	65	16792	10.4732	1	0.938368	0.932658
GO:0060346~bone trabecula formation	2	2.32558	0.0342609	ENSG00000108821, ENSG00000087245	74	8	16792	56.7297	1	0.938368	0.932658
GO:0043589~skin morphogenesis	2	2.32558	0.0384613	ENSG00000108821, ENSG00000164692	74	9	16792	50.4264	1	0.997969	0.991896
GO:0007596~blood coagulation	4	4.65116	0.0460808	ENSG00000198682, ENSG00000108821, ENSG00000164692, ENSG00000011422	74	184	16792	4.93302	1	1	0.995935
GO:0006928~movement of cell or subcellular component	3	3.48837	0.0539172	ENSG00000143549, ENSG00000130429, ENSG00000011422	74	86	16792	7.91578	1	1	0.995935
GO:0070208~protein heterotrimerization	2	2.32558	0.0591943	ENSG00000108821, ENSG00000164692	74	14	16792	32.417	1	1	0.995935
GO:0002063~chondrocyte development	2	2.32558	0.0632877	ENSG00000131873, ENSG00000124813	74	15	16792	30.2559	1	1	0.995935
GO:0030279~negative regulation of ossification	2	2.32558	0.0673635	ENSG00000131873, ENSG00000125398	74	16	16792	28.3649	1	1	0.995935
GO:0001649~osteoblast differentiation	3	3.48837	0.0752086	ENSG00000108821, ENSG00000124813, ENSG00000138623	74	104	16792	6.54574	1	1	0.995935
GO:0090103~cochlea morphogenesis	2	2.32558	0.0914537	ENSG00000125398, ENSG00000105991	74	22	16792	20.629	1	1	0.995935
GO:0050900~leukocyte migration	3	3.48837	0.0986875	ENSG00000108821, ENSG00000164692, ENSG00000213281	74	122	16792	5.57997	1	1	0.995935
GO:0048870~cell motility	2	2.32558	0.0993465	ENSG00000102359, ENSG00000075618	74	24	16792	18.9099	1	1	0.995935

## Sheet:  GOTERM_CC_DIRECT
Gene Co-Expression Network Analysis Reveals Immune Cell Infiltration as a Favorable Prognostic Marker in Non-Uterine Leiomyosarcoma Mohammad Darzi 1, Saeid Gorgin 1*, Keivan Majidzadeh-A 2 and Rezvan Esmaeili 2* 1 Department of Electrical Engineering and Information Technology, Iranian Research Organization for Science and Technology (IROST), Tehran, Iran; modarzi@irost.ir , gorgin@irost.ir 2 Gen…
ID	Gene Name	Species	GOTERM_CC_DIRECT
ENSG00000198682	3'-phosphoadenosine 5'-phosphosulfate synthase 2(PAPSS2)	Homo sapiens	GO:0005829~cytosol,
ENSG00000087116	ADAM metallopeptidase with thrombospondin type 1 motif 2(ADAMTS2)	Homo sapiens	GO:0005576~extracellular region,GO:0005578~proteinaceous extracellular matrix,
ENSG00000174807	CD248 molecule(CD248)	Homo sapiens	GO:0005578~proteinaceous extracellular matrix,GO:0005737~cytoplasm,GO:0016021~integral component of membrane,GO:0070062~extracellular exosome,
ENSG00000153551	CKLF like MARVEL transmembrane domain containing 7(CMTM7)	Homo sapiens	GO:0005615~extracellular space,GO:0016020~membrane,GO:0016021~integral component of membrane,
ENSG00000108950	FAM20A, golgi associated secretory pathway pseudokinase(FAM20A)	Homo sapiens	GO:0005623~cell,GO:0005783~endoplasmic reticulum,GO:0005794~Golgi apparatus,GO:0070062~extracellular exosome,
ENSG00000134285	FK506 binding protein 11(FKBP11)	Homo sapiens	GO:0005789~endoplasmic reticulum membrane,GO:0016020~membrane,GO:0016021~integral component of membrane,
ENSG00000164604	G protein-coupled receptor 85(GPR85)	Homo sapiens	GO:0005783~endoplasmic reticulum,GO:0005886~plasma membrane,GO:0016021~integral component of membrane,
ENSG00000100196	KDEL endoplasmic reticulum protein retention receptor 3(KDELR3)	Homo sapiens	GO:0000139~Golgi membrane,GO:0005789~endoplasmic reticulum membrane,GO:0016021~integral component of membrane,GO:0030133~transport vesicle,
ENSG00000106003	LFNG O-fucosylpeptide 3-beta-N-acetylglucosaminyltransferase(LFNG)	Homo sapiens	GO:0005576~extracellular region,GO:0016020~membrane,GO:0030173~integral component of Golgi membrane,GO:1903561~extracellular vesicle,
ENSG00000112559	MyoD family inhibitor(MDFI)	Homo sapiens	GO:0005622~intracellular,GO:0005634~nucleus,GO:0005737~cytoplasm,
ENSG00000157191	NECAP endocytosis associated 2(NECAP2)	Homo sapiens	GO:0005622~intracellular,GO:0005886~plasma membrane,GO:0005905~clathrin-coated pit,GO:0016020~membrane,GO:0030125~clathrin vesicle coat,
ENSG00000174791	Ras and Rab interactor 1(RIN1)	Homo sapiens	GO:0005737~cytoplasm,GO:0005856~cytoskeleton,GO:0005886~plasma membrane,GO:0030425~dendrite,GO:0043025~neuronal cell body,
ENSG00000142669	SH3 domain binding glutamate rich protein like 3(SH3BGRL3)	Homo sapiens	GO:0005623~cell,GO:0005634~nucleus,GO:0005737~cytoplasm,GO:0030027~lamellipodium,GO:0070062~extracellular exosome,
ENSG00000144867	SRP receptor beta subunit(SRPRB)	Homo sapiens	GO:0005622~intracellular,GO:0005737~cytoplasm,GO:0005785~signal recognition particle receptor complex,GO:0005789~endoplasmic reticulum membrane,GO:0005881~cytoplasmic microtubule,GO:0016020~membrane,GO:0016021~integral component of membrane,
ENSG00000125398	SRY-box 9(SOX9)	Homo sapiens	GO:0005634~nucleus,GO:0005654~nucleoplasm,GO:0043234~protein complex,GO:0044798~nuclear transcription factor complex,
ENSG00000058262	Sec61 translocon alpha 1 subunit(SEC61A1)	Homo sapiens	GO:0005791~rough endoplasmic reticulum,GO:0005829~cytosol,GO:0016020~membrane,GO:0016021~integral component of membrane,GO:0030176~integral component of endoplasmic reticulum membrane,
ENSG00000123610	TNF alpha induced protein 6(TNFAIP6)	Homo sapiens	GO:0005615~extracellular space,
ENSG00000006327	TNF receptor superfamily member 12A(TNFRSF12A)	Homo sapiens	GO:0001726~ruffle,GO:0005886~plasma membrane,GO:0009986~cell surface,GO:0016021~integral component of membrane,
ENSG00000131015	UL16 binding protein 2(ULBP2)	Homo sapiens	GO:0005615~extracellular space,GO:0009986~cell surface,GO:0046658~anchored component of plasma membrane,
ENSG00000167645	Yip1 interacting factor homolog B, membrane trafficking protein(YIF1B)	Homo sapiens	GO:0005789~endoplasmic reticulum membrane,GO:0005793~endoplasmic reticulum-Golgi intermediate compartment,GO:0016021~integral component of membrane,GO:0030134~ER to Golgi transport vesicle,GO:0030173~integral component of Golgi membrane,
ENSG00000130429	actin related protein 2/3 complex subunit 1B(ARPC1B)	Homo sapiens	GO:0005829~cytosol,GO:0005885~Arp2/3 protein complex,GO:0005925~focal adhesion,GO:0015629~actin cytoskeleton,GO:0036284~tubulobulbar complex,GO:0070062~extracellular exosome,
ENSG00000166825	alanyl aminopeptidase, membrane(ANPEP)	Homo sapiens	GO:0005615~extracellular space,GO:0005765~lysosomal membrane,GO:0005793~endoplasmic reticulum-Golgi intermediate compartment,GO:0005829~cytosol,GO:0005887~integral component of plasma membrane,GO:0009897~external side of plasma membrane,GO:0016021~integral component of membrane,GO:0070062~extracellular exosome,
ENSG00000176022	beta-1,3-galactosyltransferase 6(B3GALT6)	Homo sapiens	GO:0000139~Golgi membrane,GO:0005797~Golgi medial cisterna,GO:0016020~membrane,GO:0016021~integral component of membrane,GO:0032580~Golgi cisterna membrane,
ENSG00000196072	biogenesis of lysosomal organelles complex 1 subunit 2(BLOC1S2)	Homo sapiens	GO:0000930~gamma-tubulin complex,GO:0005634~nucleus,GO:0005739~mitochondrion,GO:0005765~lysosomal membrane,GO:0005813~centrosome,GO:0031083~BLOC-1 complex,GO:0043234~protein complex,GO:1904115~axon cytoplasm,
ENSG00000140937	cadherin 11(CDH11)	Homo sapiens	GO:0005737~cytoplasm,GO:0005886~plasma membrane,GO:0016020~membrane,GO:0016021~integral component of membrane,GO:0070062~extracellular exosome,
ENSG00000088882	carboxypeptidase X, M14 family member 1(CPXM1)	Homo sapiens	GO:0005615~extracellular space,
ENSG00000156017	carnosine N-methyltransferase 1(CARNMT1)	Homo sapiens	GO:0005634~nucleus,GO:0005829~cytosol,
ENSG00000131873	chondroitin sulfate synthase 1(CHSY1)	Homo sapiens	GO:0000139~Golgi membrane,GO:0005576~extracellular region,GO:0016020~membrane,GO:0016021~integral component of membrane,GO:0032580~Golgi cisterna membrane,
ENSG00000111412	chromosome 12 open reading frame 49(C12orf49)	Homo sapiens	GO:0005576~extracellular region,
ENSG00000108821	collagen type I alpha 1 chain(COL1A1)	Homo sapiens	GO:0005576~extracellular region,GO:0005581~collagen trimer,GO:0005584~collagen type I trimer,GO:0005615~extracellular space,GO:0005788~endoplasmic reticulum lumen,GO:0005794~Golgi apparatus,GO:0016021~integral component of membrane,GO:0030141~secretory granule,GO:0031012~extracellular matrix,
ENSG00000164692	collagen type I alpha 2 chain(COL1A2)	Homo sapiens	GO:0005576~extracellular region,GO:0005578~proteinaceous extracellular matrix,GO:0005581~collagen trimer,GO:0005584~collagen type I trimer,GO:0005615~extracellular space,GO:0005788~endoplasmic reticulum lumen,GO:0031012~extracellular matrix,GO:0070062~extracellular exosome,
ENSG00000130635	collagen type V alpha 1 chain(COL5A1)	Homo sapiens	GO:0005576~extracellular region,GO:0005578~proteinaceous extracellular matrix,GO:0005581~collagen trimer,GO:0005588~collagen type V trimer,GO:0005604~basement membrane,GO:0005788~endoplasmic reticulum lumen,GO:0031012~extracellular matrix,GO:0070062~extracellular exosome,
ENSG00000080573	collagen type V alpha 3 chain(COL5A3)	Homo sapiens	GO:0005576~extracellular region,GO:0005588~collagen type V trimer,GO:0005788~endoplasmic reticulum lumen,GO:0070062~extracellular exosome,
ENSG00000136026	cytoskeleton associated protein 4(CKAP4)	Homo sapiens	GO:0005783~endoplasmic reticulum,GO:0005789~endoplasmic reticulum membrane,GO:0005811~lipid particle,GO:0005856~cytoskeleton,GO:0005886~plasma membrane,GO:0016020~membrane,GO:0016021~integral component of membrane,GO:0031012~extracellular matrix,GO:0042599~lamellar body,GO:0048471~perinuclear region of cytoplasm,GO:0070062~extracellular exosome,
ENSG00000011465	decorin(DCN)	Homo sapiens	GO:0005576~extracellular region,GO:0005589~collagen type VI trimer,GO:0005615~extracellular space,GO:0005737~cytoplasm,GO:0005796~Golgi lumen,GO:0031012~extracellular matrix,GO:0043202~lysosomal lumen,
ENSG00000164465	discoidin, CUB and LCCL domain containing 1(DCBLD1)	Homo sapiens	GO:0016021~integral component of membrane,
ENSG00000178904	dpy-19 like 3 (C. elegans)(DPY19L3)	Homo sapiens	GO:0005637~nuclear inner membrane,GO:0016021~integral component of membrane,
ENSG00000198018	ectonucleoside triphosphate diphosphohydrolase 7(ENTPD7)	Homo sapiens	GO:0016021~integral component of membrane,GO:0030659~cytoplasmic vesicle membrane,
ENSG00000161682	family with sequence similarity 171 member A2(FAM171A2)	Homo sapiens	GO:0016021~integral component of membrane,
ENSG00000196937	family with sequence similarity 3 member C(FAM3C)	Homo sapiens	GO:0005576~extracellular region,GO:0005794~Golgi apparatus,GO:0031089~platelet dense granule lumen,GO:0070062~extracellular exosome,
ENSG00000075618	fascin actin-bundling protein 1(FSCN1)	Homo sapiens	GO:0001725~stress fiber,GO:0001726~ruffle,GO:0002102~podosome,GO:0005737~cytoplasm,GO:0005829~cytosol,GO:0005856~cytoskeleton,GO:0005902~microvillus,GO:0005911~cell-cell junction,GO:0005913~cell-cell adherens junction,GO:0015629~actin cytoskeleton,GO:0030027~lamellipodium,GO:0030175~filopodium,GO:0030426~growth cone,GO:0031253~cell projection membrane,GO:0031941~filamentous actin,GO:0043209~myeli…
ENSG00000115226	fibronectin type III domain containing 4(FNDC4)	Homo sapiens	GO:0005783~endoplasmic reticulum,GO:0005886~plasma membrane,GO:0016021~integral component of membrane,
ENSG00000179431	four jointed box 1(FJX1)	Homo sapiens	GO:0005615~extracellular space,
ENSG00000187210	glucosaminyl (N-acetyl) transferase 1, core 2(GCNT1)	Homo sapiens	GO:0000139~Golgi membrane,GO:0005615~extracellular space,GO:0005802~trans-Golgi network,GO:0016020~membrane,GO:0016021~integral component of membrane,GO:0031985~Golgi cisterna,
ENSG00000135052	golgi membrane protein 1(GOLM1)	Homo sapiens	GO:0005615~extracellular space,GO:0005794~Golgi apparatus,GO:0005887~integral component of plasma membrane,GO:0070062~extracellular exosome,
ENSG00000105991	homeobox A1(HOXA1)	Homo sapiens	GO:0005634~nucleus,
ENSG00000108829	leucine rich repeat containing 59(LRRC59)	Homo sapiens	GO:0005635~nuclear envelope,GO:0005783~endoplasmic reticulum,GO:0005789~endoplasmic reticulum membrane,GO:0005913~cell-cell adherens junction,GO:0016020~membrane,GO:0016021~integral component of membrane,GO:0031090~organelle membrane,GO:0042645~mitochondrial nucleoid,
ENSG00000171492	leucine rich repeat containing 8 family member D(LRRC8D)	Homo sapiens	GO:0005737~cytoplasm,GO:0005789~endoplasmic reticulum membrane,GO:0005886~plasma membrane,GO:0005887~integral component of plasma membrane,GO:0016020~membrane,GO:0016021~integral component of membrane,
ENSG00000134013	lysyl oxidase like 2(LOXL2)	Homo sapiens	GO:0005604~basement membrane,GO:0005615~extracellular space,GO:0005634~nucleus,GO:0005654~nucleoplasm,GO:0005694~chromosome,GO:0016020~membrane,GO:0031012~extracellular matrix,
ENSG00000129255	mannose-P-dolichol utilization defect 1(MPDU1)	Homo sapiens	GO:0005739~mitochondrion,GO:0005783~endoplasmic reticulum,GO:0005789~endoplasmic reticulum membrane,GO:0016020~membrane,GO:0016021~integral component of membrane,GO:0070062~extracellular exosome,
ENSG00000087245	matrix metallopeptidase 2(MMP2)	Homo sapiens	GO:0005576~extracellular region,GO:0005578~proteinaceous extracellular matrix,GO:0005615~extracellular space,GO:0005634~nucleus,GO:0005739~mitochondrion,GO:0005886~plasma membrane,GO:0030017~sarcomere,GO:0031012~extracellular matrix,
ENSG00000101825	matrix remodeling associated 5(MXRA5)	Homo sapiens	GO:0070062~extracellular exosome,
ENSG00000254726	mex-3 RNA binding family member A(MEX3A)	Homo sapiens	GO:0000932~cytoplasmic mRNA processing body,GO:0005634~nucleus,
ENSG00000128641	myosin IB(MYO1B)	Homo sapiens	GO:0005737~cytoplasm,GO:0005769~early endosome,GO:0005884~actin filament,GO:0005886~plasma membrane,GO:0005903~brush border,GO:0005913~cell-cell adherens junction,GO:0010008~endosome membrane,GO:0016459~myosin complex,GO:0030175~filopodium,GO:0032588~trans-Golgi network membrane,GO:0048471~perinuclear region of cytoplasm,GO:0070062~extracellular exosome,GO:0071944~cell periphery,
ENSG00000277443	myristoylated alanine rich protein kinase C substrate(MARCKS)	Homo sapiens	GO:0005813~centrosome,GO:0005886~plasma membrane,GO:0005925~focal adhesion,GO:0005938~cell cortex,GO:0015629~actin cytoskeleton,GO:0042585~germinal vesicle,GO:0070062~extracellular exosome,
ENSG00000213281	neuroblastoma RAS viral oncogene homolog(NRAS)	Homo sapiens	GO:0000139~Golgi membrane,GO:0005622~intracellular,GO:0005794~Golgi apparatus,GO:0005886~plasma membrane,GO:0016020~membrane,GO:0070062~extracellular exosome,
ENSG00000198856	oligosaccharyltransferase complex non-catalytic subunit(OSTC)	Homo sapiens	GO:0008250~oligosaccharyltransferase complex,GO:0016021~integral component of membrane,
ENSG00000134996	osteoclast stimulating factor 1(OSTF1)	Homo sapiens	GO:0005622~intracellular,GO:0005737~cytoplasm,GO:0070062~extracellular exosome,
ENSG00000184232	out at first homolog(OAF)	Homo sapiens	GO:0070062~extracellular exosome,
ENSG00000122417	outer dense fiber of sperm tails 2 like(ODF2L)	Homo sapiens	GO:0005813~centrosome,
ENSG00000013375	phosphoglucomutase 3(PGM3)	Homo sapiens	GO:0005829~cytosol,
ENSG00000142657	phosphogluconate dehydrogenase(PGD)	Homo sapiens	GO:0005634~nucleus,GO:0005829~cytosol,GO:0070062~extracellular exosome,
ENSG00000011422	plasminogen activator, urokinase receptor(PLAUR)	Homo sapiens	GO:0005788~endoplasmic reticulum lumen,GO:0005789~endoplasmic reticulum membrane,GO:0005886~plasma membrane,GO:0005887~integral component of plasma membrane,GO:0005925~focal adhesion,GO:0016021~integral component of membrane,GO:0019898~extrinsic component of membrane,GO:0031225~anchored component of membrane,GO:0070062~extracellular exosome,GO:0071438~invadopodium membrane,
ENSG00000139289	pleckstrin homology like domain family A member 1(PHLDA1)	Homo sapiens	GO:0005730~nucleolus,GO:0005829~cytosol,GO:0016023~cytoplasmic, membrane-bounded vesicle,GO:0031410~cytoplasmic vesicle,
ENSG00000141429	polypeptide N-acetylgalactosaminyltransferase 1(GALNT1)	Homo sapiens	GO:0000139~Golgi membrane,GO:0005576~extracellular region,GO:0005789~endoplasmic reticulum membrane,GO:0005794~Golgi apparatus,GO:0016020~membrane,GO:0016021~integral component of membrane,GO:0032580~Golgi cisterna membrane,GO:0048471~perinuclear region of cytoplasm,
ENSG00000155660	protein disulfide isomerase family A member 4(PDIA4)	Homo sapiens	GO:0005623~cell,GO:0005788~endoplasmic reticulum lumen,GO:0009986~cell surface,GO:0042470~melanosome,
ENSG00000183010	pyrroline-5-carboxylate reductase 1(PYCR1)	Homo sapiens	GO:0005739~mitochondrion,GO:0005759~mitochondrial matrix,
ENSG00000163162	ring finger protein 149(RNF149)	Homo sapiens	GO:0016020~membrane,GO:0016021~integral component of membrane,GO:0070062~extracellular exosome,
ENSG00000124813	runt related transcription factor 2(RUNX2)	Homo sapiens	GO:0000790~nuclear chromatin,GO:0005634~nucleus,GO:0005654~nucleoplasm,GO:0005667~transcription factor complex,GO:0005737~cytoplasm,
ENSG00000113140	secreted protein acidic and cysteine rich(SPARC)	Homo sapiens	GO:0005576~extracellular region,GO:0005578~proteinaceous extracellular matrix,GO:0005604~basement membrane,GO:0005615~extracellular space,GO:0005737~cytoplasm,GO:0005739~mitochondrion,GO:0005886~plasma membrane,GO:0009986~cell surface,GO:0016363~nuclear matrix,GO:0031091~platelet alpha granule,GO:0031092~platelet alpha granule membrane,GO:0031093~platelet alpha granule lumen,GO:0071682~endocytic …
ENSG00000138623	semaphorin 7A (John Milton Hagen blood group)(SEMA7A)	Homo sapiens	GO:0005615~extracellular space,GO:0005886~plasma membrane,GO:0009897~external side of plasma membrane,GO:0016020~membrane,GO:0031225~anchored component of membrane,
ENSG00000149257	serpin family H member 1(SERPINH1)	Homo sapiens	GO:0005581~collagen trimer,GO:0005615~extracellular space,GO:0005783~endoplasmic reticulum,GO:0005788~endoplasmic reticulum lumen,GO:0005793~endoplasmic reticulum-Golgi intermediate compartment,GO:0045121~membrane raft,GO:0070062~extracellular exosome,
ENSG00000121073	solute carrier family 35 member B1(SLC35B1)	Homo sapiens	GO:0016021~integral component of membrane,GO:0030173~integral component of Golgi membrane,GO:0030176~integral component of endoplasmic reticulum membrane,GO:0043231~intracellular membrane-bounded organelle,
ENSG00000116649	spermidine synthase(SRM)	Homo sapiens	GO:0005829~cytosol,
ENSG00000102359	sushi repeat containing protein, X-linked 2(SRPX2)	Homo sapiens	GO:0005615~extracellular space,GO:0005737~cytoplasm,GO:0009986~cell surface,GO:0030054~cell junction,GO:0060076~excitatory synapse,GO:0097060~synaptic membrane,
ENSG00000034510	thymosin beta 10(TMSB10)	Homo sapiens	GO:0005737~cytoplasm,GO:0031941~filamentous actin,
ENSG00000135048	transmembrane protein 2(TMEM2)	Homo sapiens	GO:0005913~cell-cell adherens junction,GO:0016021~integral component of membrane,GO:0070062~extracellular exosome,
ENSG00000095970	triggering receptor expressed on myeloid cells 2(TREM2)	Homo sapiens	GO:0005576~extracellular region,GO:0005886~plasma membrane,GO:0016021~integral component of membrane,GO:0043231~intracellular membrane-bounded organelle,
ENSG00000143549	tropomyosin 3(TPM3)	Homo sapiens	GO:0001725~stress fiber,GO:0005829~cytosol,GO:0005856~cytoskeleton,GO:0005862~muscle thin filament tropomyosin,GO:0005884~actin filament,GO:0070062~extracellular exosome,
ENSG00000258947	tubulin beta 3 class III(TUBB3)	Homo sapiens	GO:0005634~nucleus,GO:0005737~cytoplasm,GO:0005874~microtubule,GO:0030424~axon,GO:0030425~dendrite,GO:0043025~neuronal cell body,GO:0070062~extracellular exosome,GO:0071944~cell periphery,
ENSG00000136295	tweety family member 3(TTYH3)	Homo sapiens	GO:0005886~plasma membrane,GO:0034707~chloride channel complex,GO:0070062~extracellular exosome,
ENSG00000107731	unc-5 netrin receptor B(UNC5B)	Homo sapiens	GO:0005886~plasma membrane,GO:0016021~integral component of membrane,GO:0045121~membrane raft,

## Sheet:  GOTERM_CC_DIRECT_Chart
Gene Co-Expression Network Analysis Reveals Immune Cell Infiltration as a Favorable Prognostic Marker in Non-Uterine Leiomyosarcoma Mohammad Darzi 1, Saeid Gorgin 1*, Keivan Majidzadeh-A 2 and Rezvan Esmaeili 2* 1 Department of Electrical Engineering and Information Technology, Iranian Research Organization for Science and Technology (IROST), Tehran, Iran; modarzi@irost.ir , gorgin@irost.ir 2 Gen…
Category	Term	Count	%	PValue	Genes	List Total	Pop Hits	Pop Total	Fold Enrichment	Bonferroni	Benjamini	FDR
GOTERM_CC_DIRECT	GO:0070062~extracellular exosome	28	32.5581	4.77916e-05	ENSG00000140937, ENSG00000130635, ENSG00000134996, ENSG00000135048, ENSG00000196937, ENSG00000163162, ENSG00000080573, ENSG00000136295, ENSG00000174807, ENSG00000164692, ENSG00000213281, ENSG00000130429, ENSG00000149257, ENSG00000142669, ENSG00000128641, ENSG00000129255, ENSG00000136026, ENSG00000101825, ENSG00000143549, ENSG00000135052, ENSG00000184232, ENSG00000258947, ENSG00000166825, ENSG0000…	82	2811	18224	2.21374	0.00576623	0.00578278	0.00544824
GOTERM_CC_DIRECT	GO:0005788~endoplasmic reticulum lumen	7	8.13953	0.000213085	ENSG00000108821, ENSG00000155660, ENSG00000130635, ENSG00000080573, ENSG00000164692, ENSG00000149257, ENSG00000011422	82	192	18224	8.10264	0.0254564	0.0100041	0.00942536
GOTERM_CC_DIRECT	GO:0005615~extracellular space	17	19.7674	0.000248036	ENSG00000131015, ENSG00000153551, ENSG00000108821, ENSG00000179431, ENSG00000138623, ENSG00000134013, ENSG00000113140, ENSG00000135052, ENSG00000187210, ENSG00000164692, ENSG00000166825, ENSG00000102359, ENSG00000149257, ENSG00000087245, ENSG00000123610, ENSG00000088882, ENSG00000011465	82	1347	18224	2.80486	0.0295701	0.0100041	0.00942536
GOTERM_CC_DIRECT	GO:0031012~extracellular matrix	7	8.13953	0.00204284	ENSG00000108821, ENSG00000130635, ENSG00000164692, ENSG00000136026, ENSG00000134013, ENSG00000087245, ENSG00000011465	82	296	18224	5.25577	0.2192	0.0617959	0.0582209
GOTERM_CC_DIRECT	GO:0005578~proteinaceous extracellular matrix	6	6.97674	0.006846	ENSG00000113140, ENSG00000130635, ENSG00000174807, ENSG00000087116, ENSG00000164692, ENSG00000087245	82	268	18224	4.97561	0.56448	0.134157	0.126396
GOTERM_CC_DIRECT	GO:0016020~membrane	19	22.093	0.00711706	ENSG00000176022, ENSG00000131873, ENSG00000153551, ENSG00000129255, ENSG00000171492, ENSG00000140937, ENSG00000141429, ENSG00000138623, ENSG00000136026, ENSG00000134013, ENSG00000134285, ENSG00000108829, ENSG00000058262, ENSG00000157191, ENSG00000144867, ENSG00000163162, ENSG00000187210, ENSG00000213281, ENSG00000106003	82	2200	18224	1.91938	0.57863	0.134157	0.126396
GOTERM_CC_DIRECT	GO:0005581~collagen trimer	4	4.65116	0.00799714	ENSG00000108821, ENSG00000130635, ENSG00000164692, ENSG00000149257	82	92	18224	9.66278	0.621502	0.134157	0.126396
GOTERM_CC_DIRECT	GO:0005584~collagen type I trimer	2	2.32558	0.00886986	ENSG00000108821, ENSG00000164692	82	2	18224	222.244	0.659739	0.134157	0.126396
GOTERM_CC_DIRECT	GO:0005588~collagen type V trimer	2	2.32558	0.0132756	ENSG00000130635, ENSG00000080573	82	3	18224	148.163	0.801528	0.170761	0.160882
GOTERM_CC_DIRECT	GO:0005789~endoplasmic reticulum membrane	10	11.6279	0.0141125	ENSG00000129255, ENSG00000144867, ENSG00000171492, ENSG00000141429, ENSG00000136026, ENSG00000134285, ENSG00000108829, ENSG00000100196, ENSG00000167645, ENSG00000011422	82	862	18224	2.57824	0.820894	0.170761	0.160882
GOTERM_CC_DIRECT	GO:0005576~extracellular region	14	16.2791	0.0247767	ENSG00000131873, ENSG00000095970, ENSG00000108821, ENSG00000130635, ENSG00000141429, ENSG00000111412, ENSG00000113140, ENSG00000196937, ENSG00000080573, ENSG00000087116, ENSG00000164692, ENSG00000087245, ENSG00000011465, ENSG00000106003	82	1610	18224	1.93256	0.951961	0.272544	0.256777
GOTERM_CC_DIRECT	GO:0030173~integral component of Golgi membrane	3	3.48837	0.0274677	ENSG00000121073, ENSG00000106003, ENSG00000167645	82	58	18224	11.4954	0.965613	0.276966	0.260943
GOTERM_CC_DIRECT	GO:0016021~integral component of membrane	32	37.2093	0.0335973	ENSG00000107731, ENSG00000153551, ENSG00000108821, ENSG00000140937, ENSG00000141429, ENSG00000108829, ENSG00000058262, ENSG00000135048, ENSG00000144867, ENSG00000161682, ENSG00000163162, ENSG00000187210, ENSG00000174807, ENSG00000167645, ENSG00000176022, ENSG00000131873, ENSG00000095970, ENSG00000129255, ENSG00000171492, ENSG00000121073, ENSG00000136026, ENSG00000006327, ENSG00000198018, ENSG0000…	82	5163	18224	1.37746	0.983999	0.312713	0.294623
GOTERM_CC_DIRECT	GO:0005793~endoplasmic reticulum-Golgi intermediate compartment	3	3.48837	0.0367945	ENSG00000166825, ENSG00000149257, ENSG00000167645	82	68	18224	9.80488	0.989285	0.31801	0.299612
GOTERM_CC_DIRECT	GO:0032580~Golgi cisterna membrane	3	3.48837	0.0450038	ENSG00000176022, ENSG00000131873, ENSG00000141429	82	76	18224	8.77279	0.996196	0.363031	0.342029
GOTERM_CC_DIRECT	GO:0005604~basement membrane	3	3.48837	0.0482413	ENSG00000113140, ENSG00000130635, ENSG00000134013	82	79	18224	8.43964	0.997478	0.364825	0.343719
GOTERM_CC_DIRECT	GO:0005623~cell	3	3.48837	0.0730634	ENSG00000155660, ENSG00000142669, ENSG00000108950	82	100	18224	6.66732	0.999897	0.52004	0.489955

## Sheet: GOTERM_MF_DIRECT
Gene Co-Expression Network Analysis Reveals Immune Cell Infiltration as a Favorable Prognostic Marker in Non-Uterine Leiomyosarcoma Mohammad Darzi 1, Saeid Gorgin 1*, Keivan Majidzadeh-A 2 and Rezvan Esmaeili 2* 1 Department of Electrical Engineering and Information Technology, Iranian Research Organization for Science and Technology (IROST), Tehran, Iran; modarzi@irost.ir , gorgin@irost.ir 2 Gen…
ID	Gene Name	Species	GOTERM_MF_DIRECT
ENSG00000198682	3'-phosphoadenosine 5'-phosphosulfate synthase 2(PAPSS2)	Homo sapiens	GO:0004020~adenylylsulfate kinase activity,GO:0004781~sulfate adenylyltransferase (ATP) activity,GO:0005524~ATP binding,GO:0016779~nucleotidyltransferase activity,
ENSG00000087116	ADAM metallopeptidase with thrombospondin type 1 motif 2(ADAMTS2)	Homo sapiens	GO:0004222~metalloendopeptidase activity,GO:0008237~metallopeptidase activity,GO:0008270~zinc ion binding,
ENSG00000174807	CD248 molecule(CD248)	Homo sapiens	GO:0005509~calcium ion binding,GO:0030246~carbohydrate binding,GO:0050840~extracellular matrix binding,
ENSG00000153551	CKLF like MARVEL transmembrane domain containing 7(CMTM7)	Homo sapiens	GO:0005125~cytokine activity,
ENSG00000108950	FAM20A, golgi associated secretory pathway pseudokinase(FAM20A)	Homo sapiens	GO:0004674~protein serine/threonine kinase activity,GO:0005515~protein binding,GO:0043539~protein serine/threonine kinase activator activity,
ENSG00000134285	FK506 binding protein 11(FKBP11)	Homo sapiens	GO:0003755~peptidyl-prolyl cis-trans isomerase activity,GO:0005528~FK506 binding,
ENSG00000164604	G protein-coupled receptor 85(GPR85)	Homo sapiens	GO:0004930~G-protein coupled receptor activity,GO:0005515~protein binding,
ENSG00000100196	KDEL endoplasmic reticulum protein retention receptor 3(KDELR3)	Homo sapiens	GO:0046923~ER retention sequence binding,
ENSG00000106003	LFNG O-fucosylpeptide 3-beta-N-acetylglucosaminyltransferase(LFNG)	Homo sapiens	GO:0016757~transferase activity, transferring glycosyl groups,GO:0033829~O-fucosylpeptide 3-beta-N-acetylglucosaminyltransferase activity,GO:0046872~metal ion binding,
ENSG00000112559	MyoD family inhibitor(MDFI)	Homo sapiens	GO:0005515~protein binding,GO:0008134~transcription factor binding,GO:0042802~identical protein binding,
ENSG00000174791	Ras and Rab interactor 1(RIN1)	Homo sapiens	GO:0005096~GTPase activator activity,GO:0005515~protein binding,GO:0017016~Ras GTPase binding,
ENSG00000142669	SH3 domain binding glutamate rich protein like 3(SH3BGRL3)	Homo sapiens	GO:0005096~GTPase activator activity,GO:0009055~electron carrier activity,GO:0015035~protein disulfide oxidoreductase activity,GO:0030215~semaphorin receptor binding,
ENSG00000144867	SRP receptor beta subunit(SRPRB)	Homo sapiens	GO:0005047~signal recognition particle binding,GO:0005525~GTP binding,
ENSG00000125398	SRY-box 9(SOX9)	Homo sapiens	GO:0000981~RNA polymerase II transcription factor activity, sequence-specific DNA binding,GO:0001046~core promoter sequence-specific DNA binding,GO:0001077~transcriptional activator activity, RNA polymerase II core promoter proximal region sequence-specific binding,GO:0001158~enhancer sequence-specific DNA binding,GO:0003682~chromatin binding,GO:0003700~transcription factor activity, sequence-spe…
ENSG00000058262	Sec61 translocon alpha 1 subunit(SEC61A1)	Homo sapiens	GO:0005515~protein binding,GO:0022857~transmembrane transporter activity,GO:0043022~ribosome binding,
ENSG00000123610	TNF alpha induced protein 6(TNFAIP6)	Homo sapiens	GO:0005515~protein binding,GO:0005540~hyaluronic acid binding,
ENSG00000006327	TNF receptor superfamily member 12A(TNFRSF12A)	Homo sapiens	GO:0005515~protein binding,
ENSG00000131015	UL16 binding protein 2(ULBP2)	Homo sapiens	GO:0003823~antigen binding,GO:0046703~natural killer cell lectin-like receptor binding,
ENSG00000130429	actin related protein 2/3 complex subunit 1B(ARPC1B)	Homo sapiens	GO:0005200~structural constituent of cytoskeleton,GO:0051015~actin filament binding,
ENSG00000166825	alanyl aminopeptidase, membrane(ANPEP)	Homo sapiens	GO:0001618~virus receptor activity,GO:0004177~aminopeptidase activity,GO:0004872~receptor activity,GO:0008237~metallopeptidase activity,GO:0008270~zinc ion binding,GO:0042277~peptide binding,GO:0070006~metalloaminopeptidase activity,
ENSG00000176022	beta-1,3-galactosyltransferase 6(B3GALT6)	Homo sapiens	GO:0008378~galactosyltransferase activity,GO:0008499~UDP-galactose:beta-N-acetylglucosamine beta-1,3-galactosyltransferase activity,GO:0035250~UDP-galactosyltransferase activity,GO:0047220~galactosylxylosylprotein 3-beta-galactosyltransferase activity,
ENSG00000196072	biogenesis of lysosomal organelles complex 1 subunit 2(BLOC1S2)	Homo sapiens	GO:0005515~protein binding,GO:0008022~protein C-terminus binding,GO:0043015~gamma-tubulin binding,
ENSG00000140937	cadherin 11(CDH11)	Homo sapiens	GO:0005509~calcium ion binding,
ENSG00000088882	carboxypeptidase X, M14 family member 1(CPXM1)	Homo sapiens	GO:0004180~carboxypeptidase activity,GO:0004181~metallocarboxypeptidase activity,GO:0004185~serine-type carboxypeptidase activity,GO:0008237~metallopeptidase activity,GO:0008270~zinc ion binding,
ENSG00000156017	carnosine N-methyltransferase 1(CARNMT1)	Homo sapiens	GO:0030735~carnosine N-methyltransferase activity,
ENSG00000131873	chondroitin sulfate synthase 1(CHSY1)	Homo sapiens	GO:0046872~metal ion binding,GO:0047238~glucuronosyl-N-acetylgalactosaminyl-proteoglycan 4-beta-N-acetylgalactosaminyltransferase activity,GO:0050510~N-acetylgalactosaminyl-proteoglycan 3-beta-glucuronosyltransferase activity,
ENSG00000111412	chromosome 12 open reading frame 49(C12orf49)	Homo sapiens	GO:0005515~protein binding,
ENSG00000108821	collagen type I alpha 1 chain(COL1A1)	Homo sapiens	GO:0005201~extracellular matrix structural constituent,GO:0005515~protein binding,GO:0042802~identical protein binding,GO:0046872~metal ion binding,GO:0048407~platelet-derived growth factor binding,
ENSG00000164692	collagen type I alpha 2 chain(COL1A2)	Homo sapiens	GO:0005201~extracellular matrix structural constituent,GO:0005515~protein binding,GO:0030674~protein binding, bridging,GO:0042802~identical protein binding,GO:0046332~SMAD binding,GO:0046872~metal ion binding,GO:0048407~platelet-derived growth factor binding,
ENSG00000130635	collagen type V alpha 1 chain(COL5A1)	Homo sapiens	GO:0005178~integrin binding,GO:0005201~extracellular matrix structural constituent,GO:0008201~heparin binding,GO:0043394~proteoglycan binding,GO:0046872~metal ion binding,GO:0048407~platelet-derived growth factor binding,
ENSG00000080573	collagen type V alpha 3 chain(COL5A3)	Homo sapiens	GO:0005201~extracellular matrix structural constituent,GO:0005518~collagen binding,GO:0008201~heparin binding,GO:0043394~proteoglycan binding,
ENSG00000136026	cytoskeleton associated protein 4(CKAP4)	Homo sapiens	GO:0044822~poly(A) RNA binding,
ENSG00000011465	decorin(DCN)	Homo sapiens	GO:0004860~protein kinase inhibitor activity,GO:0005515~protein binding,GO:0005518~collagen binding,GO:0005539~glycosaminoglycan binding,GO:0044822~poly(A) RNA binding,GO:0047485~protein N-terminus binding,GO:0050840~extracellular matrix binding,
ENSG00000164465	discoidin, CUB and LCCL domain containing 1(DCBLD1)	Homo sapiens	GO:0070492~oligosaccharide binding,
ENSG00000178904	dpy-19 like 3 (C. elegans)(DPY19L3)	Homo sapiens	GO:0000030~mannosyltransferase activity,
ENSG00000198018	ectonucleoside triphosphate diphosphohydrolase 7(ENTPD7)	Homo sapiens	GO:0016787~hydrolase activity,GO:0046872~metal ion binding,
ENSG00000196937	family with sequence similarity 3 member C(FAM3C)	Homo sapiens	GO:0005125~cytokine activity,GO:0005515~protein binding,
ENSG00000075618	fascin actin-bundling protein 1(FSCN1)	Homo sapiens	GO:0003779~actin binding,GO:0005515~protein binding,GO:0008144~drug binding,GO:0030674~protein binding, bridging,GO:0044822~poly(A) RNA binding,GO:0051015~actin filament binding,GO:0098641~cadherin binding involved in cell-cell adhesion,
ENSG00000187210	glucosaminyl (N-acetyl) transferase 1, core 2(GCNT1)	Homo sapiens	GO:0003829~beta-1,3-galactosyl-O-glycosyl-glycoprotein beta-1,6-N-acetylglucosaminyltransferase activity,GO:0005515~protein binding,GO:0008375~acetylglucosaminyltransferase activity,
ENSG00000135052	golgi membrane protein 1(GOLM1)	Homo sapiens	GO:0005515~protein binding,
ENSG00000105991	homeobox A1(HOXA1)	Homo sapiens	GO:0005515~protein binding,GO:0042802~identical protein binding,GO:0043565~sequence-specific DNA binding,
ENSG00000108829	leucine rich repeat containing 59(LRRC59)	Homo sapiens	GO:0044822~poly(A) RNA binding,GO:0098641~cadherin binding involved in cell-cell adhesion,
ENSG00000171492	leucine rich repeat containing 8 family member D(LRRC8D)	Homo sapiens	GO:0005225~volume-sensitive anion channel activity,GO:0005515~protein binding,
ENSG00000134013	lysyl oxidase like 2(LOXL2)	Homo sapiens	GO:0003682~chromatin binding,GO:0003714~transcription corepressor activity,GO:0004720~protein-lysine 6-oxidase activity,GO:0005044~scavenger receptor activity,GO:0005507~copper ion binding,GO:0005515~protein binding,GO:0009055~electron carrier activity,GO:0016641~oxidoreductase activity, acting on the CH-NH2 group of donors, oxygen as acceptor,GO:0035064~methylated histone binding,GO:0070492~olig…
ENSG00000129255	mannose-P-dolichol utilization defect 1(MPDU1)	Homo sapiens	GO:0005515~protein binding,
ENSG00000087245	matrix metallopeptidase 2(MMP2)	Homo sapiens	GO:0004222~metalloendopeptidase activity,GO:0004252~serine-type endopeptidase activity,GO:0005515~protein binding,GO:0008237~metallopeptidase activity,GO:0008270~zinc ion binding,
ENSG00000254726	mex-3 RNA binding family member A(MEX3A)	Homo sapiens	GO:0008270~zinc ion binding,GO:0044822~poly(A) RNA binding,
ENSG00000128641	myosin IB(MYO1B)	Homo sapiens	GO:0000146~microfilament motor activity,GO:0003774~motor activity,GO:0005516~calmodulin binding,GO:0005524~ATP binding,GO:0005546~phosphatidylinositol-4,5-bisphosphate binding,GO:0005547~phosphatidylinositol-3,4,5-trisphosphate binding,GO:0030898~actin-dependent ATPase activity,GO:0051015~actin filament binding,GO:0098641~cadherin binding involved in cell-cell adhesion,
ENSG00000277443	myristoylated alanine rich protein kinase C substrate(MARCKS)	Homo sapiens	GO:0005080~protein kinase C binding,GO:0005516~calmodulin binding,GO:0051015~actin filament binding,
ENSG00000213281	neuroblastoma RAS viral oncogene homolog(NRAS)	Homo sapiens	GO:0005525~GTP binding,GO:0032403~protein complex binding,
ENSG00000198856	oligosaccharyltransferase complex non-catalytic subunit(OSTC)	Homo sapiens	GO:0004579~dolichyl-diphosphooligosaccharide-protein glycotransferase activity,GO:0005515~protein binding,
ENSG00000134996	osteoclast stimulating factor 1(OSTF1)	Homo sapiens	GO:0005515~protein binding,GO:0017124~SH3 domain binding,
ENSG00000013375	phosphoglucomutase 3(PGM3)	Homo sapiens	GO:0000287~magnesium ion binding,GO:0004610~phosphoacetylglucosamine mutase activity,GO:0004614~phosphoglucomutase activity,GO:0016868~intramolecular transferase activity, phosphotransferases,GO:0046872~metal ion binding,
ENSG00000142657	phosphogluconate dehydrogenase(PGD)	Homo sapiens	GO:0004616~phosphogluconate dehydrogenase (decarboxylating) activity,
ENSG00000011422	plasminogen activator, urokinase receptor(PLAUR)	Homo sapiens	GO:0004872~receptor activity,GO:0005102~receptor binding,GO:0005515~protein binding,GO:0016301~kinase activity,GO:0019899~enzyme binding,GO:0019904~protein domain specific binding,GO:0030377~urokinase plasminogen activator receptor activity,
ENSG00000139289	pleckstrin homology like domain family A member 1(PHLDA1)	Homo sapiens	GO:0005515~protein binding,
ENSG00000141429	polypeptide N-acetylgalactosaminyltransferase 1(GALNT1)	Homo sapiens	GO:0004653~polypeptide N-acetylgalactosaminyltransferase activity,GO:0016740~transferase activity,GO:0016757~transferase activity, transferring glycosyl groups,GO:0030145~manganese ion binding,GO:0030246~carbohydrate binding,
ENSG00000155660	protein disulfide isomerase family A member 4(PDIA4)	Homo sapiens	GO:0003756~protein disulfide isomerase activity,GO:0005515~protein binding,GO:0044822~poly(A) RNA binding,
ENSG00000183010	pyrroline-5-carboxylate reductase 1(PYCR1)	Homo sapiens	GO:0004735~pyrroline-5-carboxylate reductase activity,GO:0005515~protein binding,GO:0042802~identical protein binding,
ENSG00000163162	ring finger protein 149(RNF149)	Homo sapiens	GO:0008270~zinc ion binding,GO:0016874~ligase activity,GO:0061630~ubiquitin protein ligase activity,
ENSG00000124813	runt related transcription factor 2(RUNX2)	Homo sapiens	GO:0000978~RNA polymerase II core promoter proximal region sequence-specific DNA binding,GO:0000979~RNA polymerase II core promoter sequence-specific DNA binding,GO:0000981~RNA polymerase II transcription factor activity, sequence-specific DNA binding,GO:0001077~transcriptional activator activity, RNA polymerase II core promoter proximal region sequence-specific binding,GO:0003677~DNA binding,GO:…
ENSG00000113140	secreted protein acidic and cysteine rich(SPARC)	Homo sapiens	GO:0005509~calcium ion binding,GO:0005515~protein binding,GO:0005518~collagen binding,GO:0050840~extracellular matrix binding,
ENSG00000138623	semaphorin 7A (John Milton Hagen blood group)(SEMA7A)	Homo sapiens	GO:0005178~integrin binding,GO:0005515~protein binding,GO:0030215~semaphorin receptor binding,GO:0038191~neuropilin binding,GO:0045499~chemorepellent activity,
ENSG00000149257	serpin family H member 1(SERPINH1)	Homo sapiens	GO:0004867~serine-type endopeptidase inhibitor activity,GO:0005518~collagen binding,GO:0044822~poly(A) RNA binding,GO:0051082~unfolded protein binding,
ENSG00000121073	solute carrier family 35 member B1(SLC35B1)	Homo sapiens	GO:0005459~UDP-galactose transmembrane transporter activity,
ENSG00000116649	spermidine synthase(SRM)	Homo sapiens	GO:0004766~spermidine synthase activity,GO:0005515~protein binding,GO:0042802~identical protein binding,GO:0042803~protein homodimerization activity,
ENSG00000102359	sushi repeat containing protein, X-linked 2(SRPX2)	Homo sapiens	GO:0005102~receptor binding,GO:0005515~protein binding,GO:0036458~hepatocyte growth factor binding,GO:0042802~identical protein binding,
ENSG00000034510	thymosin beta 10(TMSB10)	Homo sapiens	GO:0003785~actin monomer binding,GO:0005515~protein binding,
ENSG00000135048	transmembrane protein 2(TMEM2)	Homo sapiens	GO:0098641~cadherin binding involved in cell-cell adhesion,
ENSG00000095970	triggering receptor expressed on myeloid cells 2(TREM2)	Homo sapiens	GO:0001530~lipopolysaccharide binding,GO:0004872~receptor activity,GO:0042834~peptidoglycan binding,GO:0070891~lipoteichoic acid binding,GO:0097110~scaffold protein binding,
ENSG00000143549	tropomyosin 3(TPM3)	Homo sapiens	GO:0005515~protein binding,GO:0008307~structural constituent of muscle,GO:0051015~actin filament binding,
ENSG00000258947	tubulin beta 3 class III(TUBB3)	Homo sapiens	GO:0003924~GTPase activity,GO:0005200~structural constituent of cytoskeleton,GO:0005515~protein binding,GO:0005525~GTP binding,GO:0042277~peptide binding,
ENSG00000136295	tweety family member 3(TTYH3)	Homo sapiens	GO:0005229~intracellular calcium activated chloride channel activity,GO:0005254~chloride channel activity,
ENSG00000109189	ubiquitin specific peptidase 46(USP46)	Homo sapiens	GO:0004843~thiol-dependent ubiquitin-specific protease activity,GO:0005515~protein binding,GO:0036459~thiol-dependent ubiquitinyl hydrolase activity,
ENSG00000107731	unc-5 netrin receptor B(UNC5B)	Homo sapiens	GO:0005515~protein binding,

## Sheet: GOTERM_MF_DIRECT_Chart
Gene Co-Expression Network Analysis Reveals Immune Cell Infiltration as a Favorable Prognostic Marker in Non-Uterine Leiomyosarcoma Mohammad Darzi 1, Saeid Gorgin 1*, Keivan Majidzadeh-A 2 and Rezvan Esmaeili 2* 1 Department of Electrical Engineering and Information Technology, Iranian Research Organization for Science and Technology (IROST), Tehran, Iran; modarzi@irost.ir , gorgin@irost.ir 2 Gen…
Category	Term	Count	%	PValue	Genes	List Total	Pop Hits	Pop Total	Fold Enrichment	Bonferroni	Benjamini	FDR
GOTERM_MF_DIRECT	GO:0048407~platelet-derived growth factor binding	3	3.48837	0.00101632	ENSG00000108821, ENSG00000130635, ENSG00000164692	75	11	16881	61.3855	0.13884	0.116424	0.11484
GOTERM_MF_DIRECT	GO:0005518~collagen binding	4	4.65116	0.00231309	ENSG00000113140, ENSG00000080573, ENSG00000149257, ENSG00000011465	75	60	16881	15.0053	0.288527	0.116424	0.11484
GOTERM_MF_DIRECT	GO:0051015~actin filament binding	5	5.81395	0.00269296	ENSG00000128641, ENSG00000143549, ENSG00000130429, ENSG00000075618, ENSG00000277443	75	132	16881	8.52576	0.327262	0.116424	0.11484
GOTERM_MF_DIRECT	GO:0005201~extracellular matrix structural constituent	4	4.65116	0.00316799	ENSG00000108821, ENSG00000130635, ENSG00000080573, ENSG00000164692	75	67	16881	13.4376	0.372765	0.116424	0.11484
GOTERM_MF_DIRECT	GO:0008237~metallopeptidase activity	4	4.65116	0.00540097	ENSG00000087116, ENSG00000166825, ENSG00000087245, ENSG00000088882	75	81	16881	11.1151	0.548913	0.141013	0.139094
GOTERM_MF_DIRECT	GO:0050840~extracellular matrix binding	3	3.48837	0.00575561	ENSG00000113140, ENSG00000174807, ENSG00000011465	75	26	16881	25.9708	0.571952	0.141013	0.139094
GOTERM_MF_DIRECT	GO:0070492~oligosaccharide binding	2	2.32558	0.026019	ENSG00000164465, ENSG00000134013	75	6	16881	75.0267	0.979255	0.546399	0.538965
GOTERM_MF_DIRECT	GO:0043394~proteoglycan binding	2	2.32558	0.0471905	ENSG00000130635, ENSG00000080573	75	11	16881	40.9236	0.99918	0.867125	0.855327
GOTERM_MF_DIRECT	GO:0030215~semaphorin receptor binding	2	2.32558	0.0961674	ENSG00000138623, ENSG00000142669	75	23	16881	19.5722	1	1	0.993151
GOTERM_MF_DIRECT	GO:0043425~bHLH transcription factor binding	2	2.32558	0.0961674	ENSG00000124813, ENSG00000125398	75	23	16881	19.5722	1	1	0.993151

## Sheet:  KEGG_PATHWAY
Gene Co-Expression Network Analysis Reveals Immune Cell Infiltration as a Favorable Prognostic Marker in Non-Uterine Leiomyosarcoma Mohammad Darzi 1, Saeid Gorgin 1*, Keivan Majidzadeh-A 2 and Rezvan Esmaeili 2* 1 Department of Electrical Engineering and Information Technology, Iranian Research Organization for Science and Technology (IROST), Tehran, Iran; modarzi@irost.ir , gorgin@irost.ir 2 Gen…
ID	Gene Name	Species	KEGG_PATHWAY
ENSG00000198682	3'-phosphoadenosine 5'-phosphosulfate synthase 2(PAPSS2)	Homo sapiens	hsa00230:Purine metabolism,hsa00450:Selenocompound metabolism,hsa00920:Sulfur metabolism,hsa01100:Metabolic pathways,hsa01130:Biosynthesis of antibiotics,
ENSG00000100196	KDEL endoplasmic reticulum protein retention receptor 3(KDELR3)	Homo sapiens	hsa05110:Vibrio cholerae infection,
ENSG00000106003	LFNG O-fucosylpeptide 3-beta-N-acetylglucosaminyltransferase(LFNG)	Homo sapiens	hsa00514:Other types of O-glycan biosynthesis,hsa04330:Notch signaling pathway,
ENSG00000174791	Ras and Rab interactor 1(RIN1)	Homo sapiens	hsa04014:Ras signaling pathway,
ENSG00000144867	SRP receptor beta subunit(SRPRB)	Homo sapiens	hsa03060:Protein export,
ENSG00000125398	SRY-box 9(SOX9)	Homo sapiens	hsa04024:cAMP signaling pathway,
ENSG00000058262	Sec61 translocon alpha 1 subunit(SEC61A1)	Homo sapiens	hsa03060:Protein export,hsa04141:Protein processing in endoplasmic reticulum,hsa04145:Phagosome,hsa05110:Vibrio cholerae infection,
ENSG00000006327	TNF receptor superfamily member 12A(TNFRSF12A)	Homo sapiens	hsa04060:Cytokine-cytokine receptor interaction,
ENSG00000131015	UL16 binding protein 2(ULBP2)	Homo sapiens	hsa04650:Natural killer cell mediated cytotoxicity,
ENSG00000130429	actin related protein 2/3 complex subunit 1B(ARPC1B)	Homo sapiens	hsa04144:Endocytosis,hsa04666:Fc gamma R-mediated phagocytosis,hsa04810:Regulation of actin cytoskeleton,hsa05100:Bacterial invasion of epithelial cells,hsa05130:Pathogenic Escherichia coli infection,hsa05131:Shigellosis,hsa05132:Salmonella infection,
ENSG00000166825	alanyl aminopeptidase, membrane(ANPEP)	Homo sapiens	hsa00480:Glutathione metabolism,hsa01100:Metabolic pathways,hsa04614:Renin-angiotensin system,hsa04640:Hematopoietic cell lineage,
ENSG00000176022	beta-1,3-galactosyltransferase 6(B3GALT6)	Homo sapiens	hsa00532:Glycosaminoglycan biosynthesis - chondroitin sulfate / dermatan sulfate,hsa00534:Glycosaminoglycan biosynthesis - heparan sulfate / heparin,hsa01100:Metabolic pathways,
ENSG00000131873	chondroitin sulfate synthase 1(CHSY1)	Homo sapiens	hsa00532:Glycosaminoglycan biosynthesis - chondroitin sulfate / dermatan sulfate,hsa01100:Metabolic pathways,
ENSG00000108821	collagen type I alpha 1 chain(COL1A1)	Homo sapiens	hsa04151:PI3K-Akt signaling pathway,hsa04510:Focal adhesion,hsa04512:ECM-receptor interaction,hsa04611:Platelet activation,hsa04974:Protein digestion and absorption,hsa05146:Amoebiasis,
ENSG00000164692	collagen type I alpha 2 chain(COL1A2)	Homo sapiens	hsa04151:PI3K-Akt signaling pathway,hsa04510:Focal adhesion,hsa04512:ECM-receptor interaction,hsa04611:Platelet activation,hsa04974:Protein digestion and absorption,hsa05146:Amoebiasis,
ENSG00000130635	collagen type V alpha 1 chain(COL5A1)	Homo sapiens	hsa04151:PI3K-Akt signaling pathway,hsa04510:Focal adhesion,hsa04512:ECM-receptor interaction,hsa04611:Platelet activation,hsa04974:Protein digestion and absorption,hsa05146:Amoebiasis,
ENSG00000080573	collagen type V alpha 3 chain(COL5A3)	Homo sapiens	hsa04151:PI3K-Akt signaling pathway,hsa04510:Focal adhesion,hsa04512:ECM-receptor interaction,hsa04611:Platelet activation,hsa04974:Protein digestion and absorption,hsa05146:Amoebiasis,
ENSG00000136026	cytoskeleton associated protein 4(CKAP4)	Homo sapiens	hsa04141:Protein processing in endoplasmic reticulum,
ENSG00000011465	decorin(DCN)	Homo sapiens	hsa04350:TGF-beta signaling pathway,hsa05205:Proteoglycans in cancer,
ENSG00000187210	glucosaminyl (N-acetyl) transferase 1, core 2(GCNT1)	Homo sapiens	hsa00512:Mucin type O-Glycan biosynthesis,hsa01100:Metabolic pathways,
ENSG00000087245	matrix metallopeptidase 2(MMP2)	Homo sapiens	hsa04670:Leukocyte transendothelial migration,hsa04912:GnRH signaling pathway,hsa04915:Estrogen signaling pathway,hsa05200:Pathways in cancer,hsa05205:Proteoglycans in cancer,hsa05219:Bladder cancer,
ENSG00000277443	myristoylated alanine rich protein kinase C substrate(MARCKS)	Homo sapiens	hsa04666:Fc gamma R-mediated phagocytosis,hsa05206:MicroRNAs in cancer,
ENSG00000213281	neuroblastoma RAS viral oncogene homolog(NRAS)	Homo sapiens	hsa04010:MAPK signaling pathway,hsa04012:ErbB signaling pathway,hsa04014:Ras signaling pathway,hsa04015:Rap1 signaling pathway,hsa04062:Chemokine signaling pathway,hsa04068:FoxO signaling pathway,hsa04071:Sphingolipid signaling pathway,hsa04151:PI3K-Akt signaling pathway,hsa04360:Axon guidance,hsa04370:VEGF signaling pathway,hsa04540:Gap junction,hsa04550:Signaling pathways regulating pluripotenc…
ENSG00000013375	phosphoglucomutase 3(PGM3)	Homo sapiens	hsa00520:Amino sugar and nucleotide sugar metabolism,hsa01130:Biosynthesis of antibiotics,
ENSG00000142657	phosphogluconate dehydrogenase(PGD)	Homo sapiens	hsa00030:Pentose phosphate pathway,hsa00480:Glutathione metabolism,hsa01100:Metabolic pathways,hsa01130:Biosynthesis of antibiotics,hsa01200:Carbon metabolism,
ENSG00000011422	plasminogen activator, urokinase receptor(PLAUR)	Homo sapiens	hsa04610:Complement and coagulation cascades,hsa05205:Proteoglycans in cancer,
ENSG00000141429	polypeptide N-acetylgalactosaminyltransferase 1(GALNT1)	Homo sapiens	hsa00512:Mucin type O-Glycan biosynthesis,hsa01100:Metabolic pathways,
ENSG00000155660	protein disulfide isomerase family A member 4(PDIA4)	Homo sapiens	hsa04141:Protein processing in endoplasmic reticulum,hsa04918:Thyroid hormone synthesis,hsa05110:Vibrio cholerae infection,
ENSG00000183010	pyrroline-5-carboxylate reductase 1(PYCR1)	Homo sapiens	hsa00330:Arginine and proline metabolism,hsa01100:Metabolic pathways,hsa01130:Biosynthesis of antibiotics,hsa01230:Biosynthesis of amino acids,
ENSG00000124813	runt related transcription factor 2(RUNX2)	Homo sapiens	hsa05202:Transcriptional misregulation in cancer,
ENSG00000138623	semaphorin 7A (John Milton Hagen blood group)(SEMA7A)	Homo sapiens	hsa04360:Axon guidance,
ENSG00000116649	spermidine synthase(SRM)	Homo sapiens	hsa00270:Cysteine and methionine metabolism,hsa00330:Arginine and proline metabolism,hsa00410:beta-Alanine metabolism,hsa00480:Glutathione metabolism,hsa01100:Metabolic pathways,
ENSG00000095970	triggering receptor expressed on myeloid cells 2(TREM2)	Homo sapiens	hsa04380:Osteoclast differentiation,
ENSG00000143549	tropomyosin 3(TPM3)	Homo sapiens	hsa04260:Cardiac muscle contraction,hsa04261:Adrenergic signaling in cardiomyocytes,hsa05200:Pathways in cancer,hsa05216:Thyroid cancer,hsa05410:Hypertrophic cardiomyopathy (HCM),hsa05414:Dilated cardiomyopathy,
ENSG00000258947	tubulin beta 3 class III(TUBB3)	Homo sapiens	hsa04145:Phagosome,hsa04540:Gap junction,hsa05130:Pathogenic Escherichia coli infection,
ENSG00000107731	unc-5 netrin receptor B(UNC5B)	Homo sapiens	hsa04360:Axon guidance,

## Sheet:  KEGG_PATHWAY_Chart
Gene Co-Expression Network Analysis Reveals Immune Cell Infiltration as a Favorable Prognostic Marker in Non-Uterine Leiomyosarcoma Mohammad Darzi 1, Saeid Gorgin 1*, Keivan Majidzadeh-A 2 and Rezvan Esmaeili 2* 1 Department of Electrical Engineering and Information Technology, Iranian Research Organization for Science and Technology (IROST), Tehran, Iran; modarzi@irost.ir , gorgin@irost.ir 2 Gen…
Category	Term	Count	%	PValue	Genes	List Total	Pop Hits	Pop Total	Fold Enrichment	Bonferroni	Benjamini	FDR
KEGG_PATHWAY	hsa04512:ECM-receptor interaction	4	4.65116	0.00955145	ENSG00000108821, ENSG00000130635, ENSG00000080573, ENSG00000164692	36	87	6879	8.78544	0.602017	0.455151	0.455151
KEGG_PATHWAY	hsa04974:Protein digestion and absorption	4	4.65116	0.00985442	ENSG00000108821, ENSG00000130635, ENSG00000080573, ENSG00000164692	36	88	6879	8.68561	0.613536	0.455151	0.455151
KEGG_PATHWAY	hsa05146:Amoebiasis	4	4.65116	0.0162803	ENSG00000108821, ENSG00000130635, ENSG00000080573, ENSG00000164692	36	106	6879	7.21069	0.793151	0.455151	0.455151
KEGG_PATHWAY	hsa00480:Glutathione metabolism	3	3.48837	0.0274393	ENSG00000116649, ENSG00000166825, ENSG00000142657	36	51	6879	11.2402	0.930816	0.455151	0.455151
KEGG_PATHWAY	hsa04611:Platelet activation	4	4.65116	0.0277967	ENSG00000108821, ENSG00000130635, ENSG00000080573, ENSG00000164692	36	130	6879	5.87949	0.933215	0.455151	0.455151
KEGG_PATHWAY	hsa05110:Vibrio cholerae infection	3	3.48837	0.028447	ENSG00000155660, ENSG00000058262, ENSG00000100196	36	52	6879	11.024	0.93737	0.455151	0.455151
KEGG_PATHWAY	hsa05205:Proteoglycans in cancer	4	4.65116	0.080342	ENSG00000213281, ENSG00000087245, ENSG00000011465, ENSG00000011422	36	200	6879	3.82167	0.999678	0.84755	0.84755
KEGG_PATHWAY	hsa04510:Focal adhesion	4	4.65116	0.0860603	ENSG00000108821, ENSG00000130635, ENSG00000080573, ENSG00000164692	36	206	6879	3.71036	0.999823	0.84755	0.84755
KEGG_PATHWAY	hsa01130:Biosynthesis of antibiotics	4	4.65116	0.091951	ENSG00000198682, ENSG00000183010, ENSG00000013375, ENSG00000142657	36	212	6879	3.60535	0.999905	0.84755	0.84755
KEGG_PATHWAY	hsa04151:PI3K-Akt signaling pathway	5	5.81395	0.0960649	ENSG00000108821, ENSG00000130635, ENSG00000080573, ENSG00000164692, ENSG00000213281	36	345	6879	2.76932	0.999938	0.84755	0.84755
KEGG_PATHWAY	hsa00532:Glycosaminoglycan biosynthesis - chondroitin sulfate / dermatan sulfate	2	2.32558	0.0971151	ENSG00000176022, ENSG00000131873	36	20	6879	19.1083	0.999945	0.84755	0.84755

[truncated: 3 more sheets: REACTOM_PATHWAY, REACTOM_PATHWAY_Chart, BIOCARTA]
